# Supplementary material for: Weak genetic structure despite strong genomic signal in lesser sandeel in the North Sea
Source: Evol Appl. 2019 Nov 1;13(2):376–87. doi: 10.1111/eva.12875 (PMC6976957; doi:10.1111/eva.12875)
Supplement: Supplementary file 1 [file EVA-13-376-s001.xlsx]

## Sheet: SNPs from 5% loading PC1
SNP_ID	Sequence
2104_47	TGCAGCGTAAAGTGAAAACAAACTCAGAGTAGGTCGTCAAATCACCTATCCAGCAGGTTAGACCCACGGCGTATGTTGCCGCAGTAACTGACTACAAACTCTGGGTTGCCTCAAAACCAGCTACGTGAAATAGCCCCCTGGCCAATAAAACAAAACGAAGAAGAAGGTAGCGTA
4157_5	TGCAGCAAACATAGAAGAAATCAGTGCAACAGTGCCAGATGTTAAGAAACAGTATCAAACCGAAGCAGAGCGCAGTCAAACAGACGTGTTAAGTTACAGGCTGCACTAAACCTGAACGTGGTGCAGGAAAAATTAGCGCACAAGCCCCCAGAGTCTGTGACAAAATTATCAACG
11270_94	TGCAGGCCAAAGCAGGAGACCAGAAAATGGCTGATCTCCCACTTGATCGAATAACACCAGATCTTCCACCCTTCACCCATGTAGGTGTGGATTTAATCTTTACCTGCCTGGTAAGCCGTGCTACCATCTTGAAGTGGCCAGTTTCCTAAACGCAGATGCATGCATCAATGCTAT
14882_166	TGCAGTGATTATGCCTCTGCTGTCCTTCCCTTCCCTTCCCTTGCTCTGCCCTCTAGGATTGGTTAGAATCCAGAGCAAGGGCACATCAGCCTGGGGATATTATTGAGGCTGGGATGAGCATGTCAGGATTACAGAGTGGGGGGGCGCCTTTAGCTCAGTTGGTAAGGCGTCCCC
16805_89	TGCAGAAATGAAATGTTTCCATACGCGGCCGTGTCCCAGCAGTGTTTCTAGCTCTCTGTATACTGTATGAAAGCGCACTGCCTGTCTATGGTGTCCAGGCCCGCCGAGAACTAAAGGAAATAAAAGCTGTCACACAGTCAAATGGCCCAGTCCTTTAAAGCTGTGCCAAGCCCC
17374_44	TGCAGCAGACTGCTGTGGTGGTTGAGGTGCGGTTGAGGCTGGAGTGTGAGTCTGGGCGGGTTGAGCAGAAGACAGGAAAGAAGAGGCCAAGCCGGCTGTGGCTGTGTCTGGGGCTGTTTAGGTGCTTGGGCTGTGGGTTGACCTGAAGGGGGCTGCTGTGCTGCTGATGGGGCC
19695_60	TGCAGTGTGACTGGGCCTTTAAATGAAAAAGACTGTTAAATTCAATTTACTCTACGCTCAATTTTGTGTGTTTGTCCCTTTGGGATTGACTGGCTTATGGTCATCAGCCAACTTCTGTCTGTGTGTGATATGTCATGGCCATCAGGGAGACTTGAATCTGGTCTGATGCCAAGC
19966_162	TGCAGATCTAAATGTAGTCTAAAAAGAGAAATGCGCTTCATCATGGGCCAAGTTTCTTTTATTAGCTTGCAGTTTAAACCCATGTTAGGACATAGCTGGTTAAGGACATGGAGTGAAAAGCTTGTTGTCTGGACACTCTGTGAGTGGACATGCTGTGTGTGCGTGTGTCCCCGT
21305_84	TGCAGGCGTGCATGTTCCAGTTATGATGTGACACACATACAGTGTGATCACTCTCCAGCTCCTTAATGGTTATTTCCAGCAAACAAGCAACCCATCAGCAACATCTGCCTGCCCCTGTTGATTTGCGGTGCATTTCCGTTTATTTATGTTGACCAGATGAGCACTTGGTATTTA
21530_44	TGCAGCCGTGAAACTCTCACTCACTTTCACGCACACACACACACACACCGCAGCATCACCATAAAGTGGCGGAGCGTTGCTGAGAGTGGCCGCCTTAAAGCAAGCGCCGCTGGACCGTCCCATCCTGCTGTTAATGGGGTGCCAGAAGACTTTTTGGCCCCCACAAGTCACGCA
27861_128	TGCAGACACTGTTTCTATTTTTCCACGAAAAGGATCGGTTAACAATACGAAGGCTGTGTGCAGAGGCAGACAATGCAGTAAGACAGTAAGACACTGTGTCCTCCCCAGGGCAGCCTAAAGCCCTGTCGACAGGATGCTGATCCCCACACGGAAACCTGATCCGCAGCCATCCTG
30448_47	TGCAGCGGCCATGGCAGCTTCAGCTTTGACCTGTGTGGCTGCATCTGCGAGGAAGGCTGGAGCGGCAAAAACTGCACCGAGTCCCGCTGCCCCACTGCTCTGAGCCGCGCTGCCCGTCGGACTGCTCGGGCCGAGGGCTGTGCATCGACGGGGAGTGCGTGTGCGAAGAGTCCT
33583_13	TGCAGTGACAAAGTTGCTGGTTTCTCAGCATTACATTTAAGAGAAACTAATCGTTCAATATTATGGTCTCGCTTTCTTGTGTTGCATTCAAGCAGTTAGCCGTCTGGTTGAAGTAAGGGCTTCCAAGGTCACCATCAAAGGGTAAGTCTTCCTGATCCTCGTCACTAGTACTTT
33822_127	TGCAGCCTACTGAGCCTTTCTTCGCTGCCACGTATCGGTATAAGCGGTGATGCCAGAAGTGGCAGCAGTTTGAAACAAAGCAAACAATTTCAAACATGTATGAATTATTCTCACAACTTACTTCGCCTACCTACACACAAATAAGAGGCGAAAACACACGAATCCACAGTGTTG
39149_118	TGCAGGGCGCAGCTCCGCAACCTTCCCCCCTCTGATGGGAGCAGGGGATGGCATTGTTAAGCAGTGCATCTGTGAGACTCAGTCTCCTCTGATGCATTTCAGATATGATGGGAGGCTAGCTCAAGGGAATTGTGGAAGAGAAAAAGTTTGAAACATTTTGAGGAACAGAGGAAG
39887_67	TGCAGAGTTGACATAGCTCTATAAGCTCTGCTTTCTAGAGTGCTTTCTATATTGTATAGATAAATCAAACAATGAGTCTGGCATGTTATTTGTTGACAGCAGTCATGCTGGCGGAGATCTATGCTGAGGCTGGAGGTCCAGAGGGCCTGTTCAACGTGGTGCAGGGCAGCCAGG
40432_32	TGCAGTTGGAGCGGGTGACCATGGCTGTGGTGAAGGCCCGACAGAGCGGCCAGGTGCGAGGGCAGCAGCGTGCCGTGGTGGAGGGCCATCATGGAGTGGGAGTGGGAGGAGTCCAGCCCCCCTTGAGGCATACAAATCATCACCTTTTTGGGAGGTAGAGGCGGAGAGTGTTTC
40963_132	TGCAGAGTGTGTGCCTGATGGGTTGATAACTGGGGACTGGGTTCTAGTTGCTGAAATGGGGGCCACCACTGTTGGGAGCACAGCTGTAGTGGTCAACAATATCTTAAGGTCTCAGGATGACAGTACATCAGATCACCTGAATAGTCTGGTGGATGATGTGCTGTACTGTGGGCT
45404_24	TGCAGCTATAACACCAAACCGCAAACATGGCCGTGTACAAATCTGTCTCCGCTTGGAAAGGCCGCCTGCGGAAATGTTTCCAGAGCTTGAGTTTGTTCTTCAAGGTCACACTGACATCGGCAGTGGTGGCAGGAACAAGCAGGTGGCAGGGTTCGACATAACCAATGGCCCGCT
45904_137	TGCAGGAGTGTGCTCACTCTTTGGCAACAGCACACTGCTGTACGTCTCCTACAAGAAAAAGCACCTCCTGAAACCTGCCGAGTACTTCATCATCGATATCTTCAAGCGTTTACCACAGGTACTAGGCTACAACATAGTATTAACAGGTATGAATGGATGTGGTTGTTCTTCTAA
51900_89	TGCAGATGAAAGCAAAGCAACTAAATCACAAATCGAGGCTTTCAGGGTTCAAAAAAATCCATAAAATATCGCCCGCAGTCTTCCCATACAAGATGTGATTGTGTCAGGCTGTCAGTGCCCACTCATCCAGATTCTGGAGTGAGACTGGAACAGACGGGAGCTGTTCTTTCAGCA
52858_14	TGCAGGTGATGCCAGTATTTGAGTAGTTCATTGGGATGGAACCCATGCGATGTTATCAGGTGGTTGTACTTGCAGCTGGAGTAAGACACCCGCACATACACATCCTCCAGGTGCAGGTAGGGGATGCCTAGCGATGCCTGGTAGATTTTCCTGGCCAAGTCTCCAGAGAAGACG
53018_89	TGCAGTCACTCATGAAGAAAGAAGAGCTGTACTGGAGCGTACAGGCCTGAATGCACAGAACACCTACCTTACTGTTCGCCCGTCTTTCTGTGTGCTGGCAGCAGAACAAGAGGACGCCATTGCAGCCAAGAACCGTCTGAGAGAGCTCACCAAGGTAAGACCTACATAAGTGTC
53759_130	TGCAGGGTGACTGACTCTGCCACTCTTAGCGGGATAACTGTGTGCTGCCAAGTCCCTCCTGATTTGGCCGTAATTCACCAGGCTGAGCCTTGTGTGTGTGTGTGTGTGTGTGTGTGTGTGTGTGTGTGTGTGTGTGTGTGTGTGTACAGCCCCCATAGTTCTCCTTGGATCAGC
57024_109	TGCAGCTCCGCACGGTGCACATCCCCTCTTTGGGCAACAGGGGGCGACTGGGTGACCGTGAGCGTGTCCACTGATATCTGGTCAAAGAGCGCCGATTGTACAGTCACTCTCACACACCCTTGACTGTCTCCTTCGCAGTGGCTCTCTCAGGCAGACACAGCTGACATCCTTAGG
57418_18	TGCAGCTTGTGGTCATTACATGCCCGAATGTTTTGACACGGGTCTTGGCATTCAGATCAGTCCACGTCAAAGCTATTCTGAGACTCAGTCTGCTGTCTGTTGCCCCTCTTGAAGTGGGATCGAGTTGCCTTGCGGGCGACAGCGCAGAGTTATGGCACGTATAAAGCTATTTGT
59576_117	TGCAGGGAGCAGCGCACTGCACTGGAGAAGCCCGTCAGGACAACGCGGTCCACATAGTCCGTGTAGGCCTGCCATTCACTAGAGTCAAGGTCTGAGTTAAAGGTGGTGTCAGCGATTCTGGAAAATGCTTGTTGTCAAAATCACTTCTTGTGAAAGCAGTTAATATCTCTTCAT
60296_25	TGCAGAGGGATGGAAAGATCCTGACAGAGACCATACTCCATGTGAGTCAGCCAATAGAGATAGGATGAGAGTGCCCTTCATAACTTGGATGTTTCGTCTCAGGCGGTAGGAGGCGGCTCACCTCGCAGCCTGACAGAGCATTTCTCAGAGGTGTTGTTGAGTCTGAACAGACAC
65134_120	TGCAGAGTACATAAAGGCCAGGAAACACTGGTCCGACTACCGACCGTCGCCCGAAAATGGGGTCTGCCGATTCAGGCAGCTCCAGTCTGCCCGTACGCTCTGCGCTTCCGCGGGACGTAATGTCTCCATAACAGCAGGCGGCGCTAGTCTGTATTGTGGCCCAAAAAAATACGG
65452_107	TGCAGTGGCTTCCCTCTGCTCTGAAAGCCCTTGCTGCCGTCAGGTCCGATGGGCTGACGCAGCACTCTATGCATCAGGCAGAGCGCGTCCAGGCGCCTCAGCACCCAGGGGCTCCGAGAATGATCTTTATCGCAGTCTCCAGAGCCCCAGCTCATCCTGCTGAACCTGTGATTC
67116_150	TGCAGAGAGAGTCATAGACAGCATCTTAACTGCCACAAAAAATTACGGACTTGGAGAGGAGCTCGACAGGTAAATATTGCCACTCACAATCTAGACCCTCCCGTCTTGCAGTCTCAGCTGTAAACGATGCATCATTGTGGGCAACGGCGGCATCCTCTTCAACAAGTCCCTGGG
86568_31	TGCAGTTGGGCGCGCGCTGTCAAAATTCGCACGCACGCCCCTTTTCTTTCCTCTTGCGTGGGACAAAAATTGTGATAACTTTTTGGGACGAGGGCCAGCTATGCTCGTTGTCAGTGGCGGTAGGAAAAAGGCTACAGCTGGCAGGAGGCGTCGTTTGTTATTGTTTACCTATCC

## Sheet: SNPs under LD
SNP_ID	Sequence
2104_47	TGCAGCGTAAAGTGAAAACAAACTCAGAGTAGGTCGTCAAATCACCTATCCAGCAGGTTAGACCCACGGCGTATGTTGCCGCAGTAACTGACTACAAACTCTGGGTTGCCTCAAAACCAGCTACGTGAAATAGCCCCCTGGCCAATAAAACAAAACGAAGAAGAAGGTAGCGTA
11270_94	TGCAGGCCAAAGCAGGAGACCAGAAAATGGCTGATCTCCCACTTGATCGAATAACACCAGATCTTCCACCCTTCACCCATGTAGGTGTGGATTTAATCTTTACCTGCCTGGTAAGCCGTGCTACCATCTTGAAGTGGCCAGTTTCCTAAACGCAGATGCATGCATCAATGCTAT
14882_166	TGCAGTGATTATGCCTCTGCTGTCCTTCCCTTCCCTTCCCTTGCTCTGCCCTCTAGGATTGGTTAGAATCCAGAGCAAGGGCACATCAGCCTGGGGATATTATTGAGGCTGGGATGAGCATGTCAGGATTACAGAGTGGGGGGGCGCCTTTAGCTCAGTTGGTAAGGCGTCCCC
16805_89	TGCAGAAATGAAATGTTTCCATACGCGGCCGTGTCCCAGCAGTGTTTCTAGCTCTCTGTATACTGTATGAAAGCGCACTGCCTGTCTATGGTGTCCAGGCCCGCCGAGAACTAAAGGAAATAAAAGCTGTCACACAGTCAAATGGCCCAGTCCTTTAAAGCTGTGCCAAGCCCC
19966_162	TGCAGATCTAAATGTAGTCTAAAAAGAGAAATGCGCTTCATCATGGGCCAAGTTTCTTTTATTAGCTTGCAGTTTAAACCCATGTTAGGACATAGCTGGTTAAGGACATGGAGTGAAAAGCTTGTTGTCTGGACACTCTGTGAGTGGACATGCTGTGTGTGCGTGTGTCCCCGT
21530_44	TGCAGCCGTGAAACTCTCACTCACTTTCACGCACACACACACACACACCGCAGCATCACCATAAAGTGGCGGAGCGTTGCTGAGAGTGGCCGCCTTAAAGCAAGCGCCGCTGGACCGTCCCATCCTGCTGTTAATGGGGTGCCAGAAGACTTTTTGGCCCCCACAAGTCACGCA
27861_128	TGCAGACACTGTTTCTATTTTTCCACGAAAAGGATCGGTTAACAATACGAAGGCTGTGTGCAGAGGCAGACAATGCAGTAAGACAGTAAGACACTGTGTCCTCCCCAGGGCAGCCTAAAGCCCTGTCGACAGGATGCTGATCCCCACACGGAAACCTGATCCGCAGCCATCCTG
30448_47	TGCAGCGGCCATGGCAGCTTCAGCTTTGACCTGTGTGGCTGCATCTGCGAGGAAGGCTGGAGCGGCAAAAACTGCACCGAGTCCCGCTGCCCCACTGCTCTGAGCCGCGCTGCCCGTCGGACTGCTCGGGCCGAGGGCTGTGCATCGACGGGGAGTGCGTGTGCGAAGAGTCCT
39887_67	TGCAGAGTTGACATAGCTCTATAAGCTCTGCTTTCTAGAGTGCTTTCTATATTGTATAGATAAATCAAACAATGAGTCTGGCATGTTATTTGTTGACAGCAGTCATGCTGGCGGAGATCTATGCTGAGGCTGGAGGTCCAGAGGGCCTGTTCAACGTGGTGCAGGGCAGCCAGG
40432_32	TGCAGTTGGAGCGGGTGACCATGGCTGTGGTGAAGGCCCGACAGAGCGGCCAGGTGCGAGGGCAGCAGCGTGCCGTGGTGGAGGGCCATCATGGAGTGGGAGTGGGAGGAGTCCAGCCCCCCTTGAGGCATACAAATCATCACCTTTTTGGGAGGTAGAGGCGGAGAGTGTTTC
45404_24	TGCAGCTATAACACCAAACCGCAAACATGGCCGTGTACAAATCTGTCTCCGCTTGGAAAGGCCGCCTGCGGAAATGTTTCCAGAGCTTGAGTTTGTTCTTCAAGGTCACACTGACATCGGCAGTGGTGGCAGGAACAAGCAGGTGGCAGGGTTCGACATAACCAATGGCCCGCT
45904_137	TGCAGGAGTGTGCTCACTCTTTGGCAACAGCACACTGCTGTACGTCTCCTACAAGAAAAAGCACCTCCTGAAACCTGCCGAGTACTTCATCATCGATATCTTCAAGCGTTTACCACAGGTACTAGGCTACAACATAGTATTAACAGGTATGAATGGATGTGGTTGTTCTTCTAA
57024_109	TGCAGCTCCGCACGGTGCACATCCCCTCTTTGGGCAACAGGGGGCGACTGGGTGACCGTGAGCGTGTCCACTGATATCTGGTCAAAGAGCGCCGATTGTACAGTCACTCTCACACACCCTTGACTGTCTCCTTCGCAGTGGCTCTCTCAGGCAGACACAGCTGACATCCTTAGG

## Sheet: blast SNPs under LD
BLAST search: parameters used
blastn -db nr -query socs13_snps.fa -max_target_seqs 5 -outfmt "6 qaccver saccver qseqid sallseqid pident nident qlen slen length mismatch gapopen qstart qend sstart send evalue bitscore" -out socs13_snps_blasted -remote
SNP_ID	location_NCBI_ID	species/genomic location	SNP_ID	sallseqid	pident	nident	qlen	slen	length	mismatch	gapopen	qstart	qend	sstart	send	evalue	bitscore
45404_24	LR132052.1	Anabas testudineus genome assembly, chromosome: 17	45404_24	gi|1539176587|emb|LR132052.1|	93617	88	174	23416631	94	6	0	1	94	12543097	12543190	7.44e-30	141
45404_24	LR132052.1	Anabas testudineus genome assembly, chromosome: 17	45404_24	gi|1539176587|emb|LR132052.1|	93617	88	174	23416631	94	6	0	1	94	12572674	12572767	7.44e-30	141
19966_162	LR131924.1	Cottoperca gobio genome assembly, chromosome: 17	19966_162	gi|1537016558|emb|LR131924.1|	81443	79	174	25156145	97	14	4	1	93	6739798	6739894	2.13e-10	76.8
21530_44	LR131924.1	Cottoperca gobio genome assembly, chromosome: 17	21530_44	gi|1537016558|emb|LR131924.1|	88889	64	174	25156145	72	6	2	102	173	15697705	15697774	9.82e-14	87.9
27861_128	LR131924.1	Cottoperca gobio genome assembly, chromosome: 17	27861_128	gi|1537016558|emb|LR131924.1|	97531	79	174	25156145	81	2	0	94	174	10769012	10768932	2.67e-29	139
45904_137	LR131924.1	Cottoperca gobio genome assembly, chromosome: 17	45904_137	gi|1537016558|emb|LR131924.1|	92553	87	174	25156145	94	7	0	1	94	10137429	10137336	3.46e-28	135
45404_24	LT972183.1	Larimichthys crocea genome assembly, chromosome: XVII	45404_24	gi|1331035474|emb|LT972183.1|	96429	81	174	26353782	84	3	0	1	84	11334849	11334766	2.67e-29	139
21530_44	LT972183.1	Larimichthys crocea genome assembly, chromosome: XVII.	21530_44	gi|1331035474|emb|LT972183.1|	94231	49	174	26353782	52	2	1	102	153	16422457	16422507	5.91e-11	78.7
45904_137	LT972183.1	Larimichthys crocea genome assembly, chromosome: XVII.	45904_137	gi|1331035474|emb|LT972183.1|	92553	87	174	26353782	94	7	0	1	94	10921574	10921481	3.46e-28	135
21530_44	CP027277.1	Lateolabrax maculatus chromosome Lm16.	21530_44	gi|1558335947|gb|CP027277.1|	95385	62	174	22793363	65	1	2	103	167	15922357	15922419	3.51e-18	102
21530_44	CP027277.1	Lateolabrax maculatus chromosome Lm16.	21530_44	gi|1558335947|gb|CP027277.1|	97059	33	174	22793363	34	1	0	1	34	15922199	15922232	7.70e-05	58.4
27861_128	CP027277.1	Lateolabrax maculatus chromosome Lm16.	27861_128	gi|1558335947|gb|CP027277.1|	97531	79	174	22793363	81	2	0	94	174	11043635	11043555	2.67e-29	139
45904_137	CP027277.1	Lateolabrax maculatus chromosome Lm16.	45904_137	gi|1558335947|gb|CP027277.1|	91489	86	174	22793363	94	8	0	1	94	10328285	10328192	1.61e-26	130
45404_24	CP032607.1	Lateolabrax maculatus linkage group 10 sequence	45404_24	gi|1559969747|gb|CP032607.1|	92391	85	174	25018904	92	7	0	3	94	21498584	21498675	4.48e-27	132
21530_44	CP032607.1	Lateolabrax maculatus linkage group 10 sequence.	21530_44	gi|1559969747|gb|CP032607.1|	92958	66	174	25018904	71	3	2	103	173	16554451	16554383	3.51e-18	102
21530_44	CP032607.1	Lateolabrax maculatus linkage group 10 sequence.	21530_44	gi|1559969747|gb|CP032607.1|	97059	33	174	25018904	34	1	0	1	34	16554609	16554576	7.70e-05	58.4	4.94398
27861_128	CP032607.1	Lateolabrax maculatus linkage group 10 sequence.	27861_128	gi|1559969747|gb|CP032607.1|	97531	79	174	25018904	81	2	0	94	174	21284569	21284649	2.67e-29	139
45904_137	CP032607.1	Lateolabrax maculatus linkage group 10 sequence.	45904_137	gi|1559969747|gb|CP032607.1|	91489	86	174	25018904	94	8	0	1	94	21913925	21914018	1.61e-26	130
21530_44	LR535849.1	Mastacembelus armatus genome assembly, chromosome: 17	21530_44	gi|1591613431|emb|LR535849.1|	95652	66	174	24949636	69	2	1	102	170	10176386	10176319	2.10e-20	110
45404_24	LR535849.1	Mastacembelus armatus genome assembly, chromosome: 17	45404_24	gi|1591613431|emb|LR535849.1|	91489	86	174	24949636	94	8	0	1	94	14697963	14698056	1.61e-26	130
27861_128	LR131967.1	Parambassis ranga genome assembly, chromosome: 17.	27861_128	gi|1537016581|emb|LR131967.1|	97531	79	174	22993012	81	2	0	94	174	6709371	6709451	2.67e-29	139
45404_24	LR131967.1	Parambassis ranga genome assembly, chromosome: 17.	45404_24	gi|1537016581|emb|LR131967.1|	94681	89	174	22993012	94	5	0	1	94	6917802	6917895	1.60e-31	147
45904_137	LR131967.1	Parambassis ranga genome assembly, chromosome: 17.	45904_137	gi|1537016581|emb|LR131967.1|	92553	87	174	22993012	94	7	0	1	94	7283073	7283166	3.46e-28	135
30448_47	XM_023291123.1	PREDICTED: Amphiprion ocellaris tenascin R (tnr), transcript variant X1, mRNA	30448_47	gi|1308498311|ref|XM_023291123.1|	92553	87	174	7946	94	7	0	1	94	939	1032	3.46e-28	135
30448_47	XM_023291124.1	PREDICTED: Amphiprion ocellaris tenascin R (tnr), transcript variant X2, mRNA.	30448_47	gi|1308498313|ref|XM_023291124.1|	92553	87	174	7885	94	7	0	1	94	878	971	3.46e-28	135
30448_47	XM_023291125.1	PREDICTED: Amphiprion ocellaris tenascin R (tnr), transcript variant X3, mRNA	30448_47	gi|1308498315|ref|XM_023291125.1|	92553	87	174	7928	94	7	0	1	94	939	1032	3.46e-28	135
30448_47	XM_023291126.1	PREDICTED: Amphiprion ocellaris tenascin R (tnr), transcript variant X4, mRNA.	30448_47	gi|1308498317|ref|XM_023291126.1|	92553	87	174	7679	94	7	0	1	94	939	1032	3.46e-28	135
40432_32	XM_020635384.1	PREDICTED: Labrus bergylta phosphatase and actin regulator 1-like (LOC109985118), transcript variant X1, mRNA.	40432_32	gi|1168878323|ref|XM_020635384.1|	90278	65	174	6182	72	4	3	105	174	1176	1106	7.60e-15	91.6
40432_32	XM_020635393.1	PREDICTED: Labrus bergylta phosphatase and actin regulator 1-like (LOC109985118), transcript variant X2, mRNA.	40432_32	gi|1168878325|ref|XM_020635393.1|	90278	65	174	5796	72	4	3	105	174	790	720	7.60e-15	91.6
30448_47	XM_010794446.1	PREDICTED: Notothenia coriiceps tenascin R (tnr), mRNA.	30448_47	gi|736299955|ref|XM_010794446.1|	93478	86	174	4244	92	6	0	1	92	1050	1141	9.62e-29	137
39887_67	XM_022755063.1	PREDICTED: Seriola dumerili aldehyde dehydrogenase family 9 member A1-B-like (LOC111228945), transcript variant X1, mRNA.	39887_67	gi|1250142248|ref|XM_022755063.1|	93827	76	174	2450	81	5	0	94	174	769	849	2.69e-24	122
39887_67	XR_002665384.1	PREDICTED: Seriola dumerili aldehyde dehydrogenase family 9 member A1-B-like (LOC111228945), transcript variant X2, misc_RNA.	39887_67	gi|1250142250|ref|XR_002665384.1|	93827	76	174	2486	81	5	0	94	174	769	849	2.69e-24	122
39887_67	XM_022755064.1	PREDICTED: Seriola dumerili aldehyde dehydrogenase family 9 member A1-B-like (LOC111228945), transcript variant X3, mRNA	39887_67	gi|1250142251|ref|XM_022755064.1|	93827	76	174	2309	81	5	0	94	174	769	849	2.69e-24	122
27861_128	CP026249.1	Scophthalmus maximus chromosome 7	27861_128	gi|1395231930|gb|CP026249.1|	96296	78	174	26877711	81	3	0	94	174	9166080	9166000	1.24e-27	134

## Sheet: summary_blast SNPs under LD
Species	Region	NCBI ID	No of SNPs blasting	Beginning (bp)	End (bp)	Length total region (Mb)
Cottoperca gobio	Genome assembly chromosome: 17	LR131924.1	4	6739798	15697774	8.95798
Larimichthys crocea	Genome assembly chromosome: XVII	LT972183.1	3	10921574	16422507	5.50093
Lateolabrax maculatus	Chromosome Lm16	CP027277.1	3	10328285	15922419	5.59413
Mastacembelus armatus	Genome assembly, chromosome: 17	LR535849.1	2	10176386	14698056	4.52167
Parambassis ranga	Genome assembly, chromosome: 17	LR131967.1	3	6709371	7283166	0.573795
					MEAN=	5.0297

## Sheet: blast SNPs from 5% loading PC1
BLAST search: parameters used
blastn -db nr -query pca1_snps.fa -max_target_seqs 5 -outfmt "6 qaccver saccver qseqid sallseqid pident nident qlen slen length mismatch gapopen qstart qend sstart send evalue bitscore" -out pca1_snps_blasted -remote
SNP_ID	location_NCBI_ID	SNP_ID	genomic_location_ID	pident	nident	qlen	slen	length	mismatch	gapopen	qstart	qend	sstart	send	evalue	bitscore
19966_162	LR131924.1	19966_162	gi|1537016558|emb|LR131924.1|	81443	79	174	25156145	97	14	4	1	93	6739798	6739894	2.13e-10	76.8
21305_84	CP026249.1	21305_84	gi|1395231930|gb|CP026249.1|	93506	72	174	26877711	77	3	2	99	174	7035889	7035814	1.62e-21	113
21530_44	LR535849.1	21530_44	gi|1591613431|emb|LR535849.1|	95652	66	174	24949636	69	2	1	102	170	10176386	10176319	2.10e-20	110
21530_44	CP032607.1	21530_44	gi|1559969747|gb|CP032607.1|	92958	66	174	25018904	71	3	2	103	173	16554451	16554383	3.51e-18	102
21530_44	CP032607.1	21530_44	gi|1559969747|gb|CP032607.1|	97059	33	174	25018904	34	1	0	1	34	16554609	16554576	7.70e-05	58.4
21530_44	CP027277.1	21530_44	gi|1558335947|gb|CP027277.1|	95385	62	174	22793363	65	1	2	103	167	15922357	15922419	3.51e-18	102
21530_44	CP027277.1	21530_44	gi|1558335947|gb|CP027277.1|	97059	33	174	22793363	34	1	0	1	34	15922199	15922232	7.70e-05	58.4
21530_44	LR131924.1	21530_44	gi|1537016558|emb|LR131924.1|	88889	64	174	25156145	72	6	2	102	173	15697705	15697774	9.82e-14	87.9
21530_44	LT972183.1	21530_44	gi|1331035474|emb|LT972183.1|	94231	49	174	26353782	52	2	1	102	153	16422457	16422507	5.91e-11	78.7
27861_128	LR131967.1	27861_128	gi|1537016581|emb|LR131967.1|	97531	79	174	22993012	81	2	0	94	174	6709371	6709451	2.67e-29	139
27861_128	LR131924.1	27861_128	gi|1537016558|emb|LR131924.1|	97531	79	174	25156145	81	2	0	94	174	10769012	10768932	2.67e-29	139
27861_128	CP032607.1	27861_128	gi|1559969747|gb|CP032607.1|	97531	79	174	25018904	81	2	0	94	174	21284569	21284649	2.67e-29	139
27861_128	CP027277.1	27861_128	gi|1558335947|gb|CP027277.1|	97531	79	174	22793363	81	2	0	94	174	11043635	11043555	2.67e-29	139
27861_128	CP026249.1	27861_128	gi|1395231930|gb|CP026249.1|	96296	78	174	26877711	81	3	0	94	174	9166080	9166000	1.24e-27	134
30448_47	XM_010794446.1	30448_47	gi|736299955|ref|XM_010794446.1|	93478	86	174	4244	92	6	0	1	92	1050	1141	9.62e-29	137
30448_47	XM_023291126.1	30448_47	gi|1308498317|ref|XM_023291126.1|	92553	87	174	7679	94	7	0	1	94	939	1032	3.46e-28	135
30448_47	XM_023291125.1	30448_47	gi|1308498315|ref|XM_023291125.1|	92553	87	174	7928	94	7	0	1	94	939	1032	3.46e-28	135
30448_47	XM_023291124.1	30448_47	gi|1308498313|ref|XM_023291124.1|	92553	87	174	7885	94	7	0	1	94	878	971	3.46e-28	135
30448_47	XM_023291123.1	30448_47	gi|1308498311|ref|XM_023291123.1|	92553	87	174	7946	94	7	0	1	94	939	1032	3.46e-28	135
33822_127	LR535833.1	33822_127	gi|1591613415|emb|LR535833.1|	92000	46	174	26083871	50	3	1	38	87	8639350	8639398	3.56e-08	69.4
39149_118	LR132057.1	39149_118	gi|1539176592|emb|LR132057.1|	98936	93	174	24496341	94	1	0	1	94	12395789	12395696	3.41e-38	169
39149_118	LR132057.1	39149_118	gi|1539176592|emb|LR132057.1|	97468	77	174	24496341	79	2	0	94	172	12395645	12395567	3.46e-28	135
39149_118	LR131972.1	39149_118	gi|1537016586|emb|LR131972.1|	98936	93	174	22777957	94	1	0	1	94	11589086	11588993	3.41e-38	169
39149_118	LR131972.1	39149_118	gi|1537016586|emb|LR131972.1|	96203	76	174	22777957	79	3	0	94	172	11588942	11588864	1.61e-26	130
39149_118	LR131929.1	39149_118	gi|1537016563|emb|LR131929.1|	98936	93	174	24104793	94	1	0	1	94	17657333	17657240	3.41e-38	169
39149_118	LR131929.1	39149_118	gi|1537016563|emb|LR131929.1|	97531	79	174	24104793	81	2	0	94	174	17657189	17657109	2.67e-29	139
39149_118	CP032585.1	39149_118	gi|1559969725|gb|CP032585.1|	98936	93	174	25037391	94	1	0	1	94	24540986	24540893	3.41e-38	169
39149_118	CP032585.1	39149_118	gi|1559969725|gb|CP032585.1|	96296	78	174	25037391	81	3	0	94	174	24540842	24540762	1.24e-27	134
39149_118	CP027264.1	39149_118	gi|1558335585|gb|CP027264.1|	98936	93	174	23764490	94	1	0	1	94	10299720	10299627	3.41e-38	169
39149_118	CP027264.1	39149_118	gi|1558335585|gb|CP027264.1|	96296	78	174	23764490	81	3	0	94	174	10299576	10299496	1.24e-27	134
39887_67	XM_022755064.1	39887_67	gi|1250142251|ref|XM_022755064.1|	93827	76	174	2309	81	5	0	94	174	769	849	2.69e-24	122
39887_67	XR_002665384.1	39887_67	gi|1250142250|ref|XR_002665384.1|	93827	76	174	2486	81	5	0	94	174	769	849	2.69e-24	122
39887_67	XM_022755063.1	39887_67	gi|1250142248|ref|XM_022755063.1|	93827	76	174	2450	81	5	0	94	174	769	849	2.69e-24	122
40432_32	XM_020635393.1	40432_32	gi|1168878325|ref|XM_020635393.1|	90278	65	174	5796	72	4	3	105	174	790	720	7.60e-15	91.6
40432_32	XM_020635384.1	40432_32	gi|1168878323|ref|XM_020635384.1|	90278	65	174	6182	72	4	3	105	174	1176	1106	7.60e-15	91.6
40963_132	XM_028587228.1	40963_132	gi|1604848222|ref|XM_028587228.1|	91011	81	174	3312	89	8	0	1	89	999	911	9.69e-24	121
40963_132	LR131934.1	40963_132	gi|1537016568|emb|LR131934.1|	89888	80	174	28949045	89	9	0	1	89	5444397	5444309	4.51e-22	115
40963_132	CP032595.1	40963_132	gi|1559969735|gb|CP032595.1|	92453	49	174	29991467	53	4	0	122	174	20519319	20519267	2.13e-10	76.8
45404_24	LR131967.1	45404_24	gi|1537016581|emb|LR131967.1|	94681	89	174	22993012	94	5	0	1	94	6917802	6917895	1.60e-31	147
45404_24	LR132052.1	45404_24	gi|1539176587|emb|LR132052.1|	93617	88	174	23416631	94	6	0	1	94	12543097	12543190	7.44e-30	141
45404_24	LR132052.1	45404_24	gi|1539176587|emb|LR132052.1|	93617	88	174	23416631	94	6	0	1	94	12572674	12572767	7.44e-30	141
45404_24	LT972183.1	45404_24	gi|1331035474|emb|LT972183.1|	96429	81	174	26353782	84	3	0	1	84	11334849	11334766	2.67e-29	139
45404_24	CP032607.1	45404_24	gi|1559969747|gb|CP032607.1|	92391	85	174	25018904	92	7	0	3	94	21498584	21498675	4.48e-27	132
45404_24	LR535849.1	45404_24	gi|1591613431|emb|LR535849.1|	91489	86	174	24949636	94	8	0	1	94	14697963	14698056	1.61e-26	130
45904_137	LR131967.1	45904_137	gi|1537016581|emb|LR131967.1|	92553	87	174	22993012	94	7	0	1	94	7283073	7283166	3.46e-28	135
45904_137	LR131924.1	45904_137	gi|1537016558|emb|LR131924.1|	92553	87	174	25156145	94	7	0	1	94	10137429	10137336	3.46e-28	135
45904_137	LT972183.1	45904_137	gi|1331035474|emb|LT972183.1|	92553	87	174	26353782	94	7	0	1	94	10921574	10921481	3.46e-28	135
45904_137	CP032607.1	45904_137	gi|1559969747|gb|CP032607.1|	91489	86	174	25018904	94	8	0	1	94	21913925	21914018	1.61e-26	130
45904_137	CP027277.1	45904_137	gi|1558335947|gb|CP027277.1|	91489	86	174	22793363	94	8	0	1	94	10328285	10328192	1.61e-26	130
51900_89	CP032606.1	51900_89	gi|1559969746|gb|CP032606.1|	98765	80	174	26488573	81	1	0	94	174	15405976	15406056	5.75e-31	145
51900_89	CP027279.1	51900_89	gi|1558336003|gb|CP027279.1|	98765	80	174	24927748	81	1	0	94	174	8386578	8386658	5.75e-31	145
51900_89	LT972196.1	51900_89	gi|1331035487|emb|LT972196.1|	98765	80	174	19660847	81	1	0	94	174	2326664	2326744	5.75e-31	145
51900_89	LR131979.1	51900_89	gi|1537016593|emb|LR131979.1|	97531	79	174	22877807	81	2	0	94	174	6639731	6639651	2.67e-29	139
51900_89	LR131937.1	51900_89	gi|1537016571|emb|LR131937.1|	96154	75	174	23069680	78	3	0	94	171	7024766	7024843	5.79e-26	128
52858_14	CP026249.1	52858_14	gi|1395231930|gb|CP026249.1|	94624	88	174	26877711	93	5	0	1	93	14491398	14491306	5.75e-31	145
52858_14	CP032607.1	52858_14	gi|1559969747|gb|CP032607.1|	93548	87	174	25018904	93	6	0	1	93	15597088	15597180	2.67e-29	139
52858_14	CP027277.1	52858_14	gi|1558335947|gb|CP027277.1|	93548	87	174	22793363	93	6	0	1	93	16916187	16916095	2.67e-29	139
52858_14	XM_008287379.1	52858_14	gi|657522753|ref|XM_008287379.1|	88889	80	174	2728	90	10	0	4	93	2285	2196	5.83e-21	111
52858_14	XM_008287304.1	52858_14	gi|657522749|ref|XM_008287304.1|	88889	80	174	2674	90	10	0	4	93	2231	2142	5.83e-21	111
53018_89	LR535847.1	53018_89	gi|1591613429|emb|LR535847.1|	86486	64	174	24075063	74	6	3	95	166	9864981	9865052	5.91e-11	78.7
53018_89	XM_026310248.1	53018_89	gi|1469959258|ref|XM_026310248.1|	88889	56	174	4492	63	3	3	95	155	1854	1914	7.65e-10	75.0
53018_89	LR132040.1	53018_89	gi|1539176575|emb|LR132040.1|	89474	51	174	21921250	57	4	2	101	156	7432699	7432754	9.89e-09	71.3
53018_89	XM_026355544.1	53018_89	gi|1472969175|ref|XM_026355544.1|	89286	50	174	4382	56	4	2	101	155	1727	1781	3.56e-08	69.4
53018_89	XM_026355543.1	53018_89	gi|1472969173|ref|XM_026355543.1|	89286	50	174	4309	56	4	2	101	155	1726	1780	3.56e-08	69.4
67116_150	CP032607.1	67116_150	gi|1559969747|gb|CP032607.1|	91954	80	174	25018904	87	7	0	1	87	16572492	16572406	2.69e-24	122
67116_150	CP027277.1	67116_150	gi|1558335947|gb|CP027277.1|	91954	80	174	22793363	87	7	0	1	87	15904341	15904427	2.69e-24	122
