# Supplementary material for: Weak genetic structure despite strong genomic signal in lesser sandeel in the North Sea
Source: Evol Appl. 2019 Nov 1;13(2):376–87. doi: 10.1111/eva.12875 (PMC6976957; doi:10.1111/eva.12875)
Supplement: Supplementary file 2 [file EVA-13-376-s002.xlsx]

## Sheet: Sheet1
Table S4: Excel file with the environmental factor values for all the collection sampling stations.
Columns represent the (1) year, (2) day, (3) station number (1: DW15; 2: DW16; 3: DS15; 4: DS16; 5: DE16; 6: VB16; 7: DJ16; 8: OS15; 9: OB16; 10: TB16; 11: WB16), (3) TZMAX (temperature at depth of zooplankton maximum), (4) TSBT (bottom temperature), (5) DZMAX (depth of zooplankton maximum), (6) CZMAX (zooplankton maximum concentration in the water column).
Day 1 corresponds to 1st April, and runs for 120 days forward. For our analysis we only used days 60 to 120, corresponding to 1st June to forward.
year	day	stat	Tzmax	Ttsb	Dzmax	Czmax
2004	1	1	7.347949	7.160243	4.220002	0.445319E-05
2004	2	1	7.301387	7.246794	8.830107	0.443427E-05
2004	3	1	7.427271	7.330238	0.010000	0.440811E-05
2004	4	1	7.419236	7.396436	12.020180	0.439643E-05
2004	5	1	7.465992	7.449766	8.020088	0.436879E-05
2004	6	1	7.469323	7.449821	3.389997	0.434987E-05
2004	7	1	7.509796	7.433570	3.319997	0.434987E-05
2004	8	1	7.493787	7.457522	0.010000	0.433819E-05
2004	9	1	7.516206	7.470696	0.010000	0.433009E-05
2004	10	1	7.652054	7.490738	0.010000	0.431117E-05
2004	11	1	7.694844	7.557269	0.010000	0.431055E-05
2004	12	1	7.727848	7.590786	0.010000	0.429163E-05
2004	13	1	7.797087	7.621963	0.010000	0.429163E-05
2004	14	1	7.730622	7.671811	9.520123	0.427995E-05
2004	15	1	7.774227	7.740378	11.400166	0.425380E-05
2004	16	1	7.793878	7.792971	25.030478	0.422764E-05
2004	17	1	7.896170	7.875384	12.730196	0.421596E-05
2004	18	1	7.954342	7.938955	12.310186	0.419790E-05
2004	19	1	8.015459	8.009930	16.470282	0.417899E-05
2004	20	1	7.946618	7.924648	7.810084	0.413304E-05
2004	21	1	7.932384	7.932428	23.560444	0.412223E-05
2004	22	1	7.935212	7.934950	23.220436	0.410245E-05
2004	23	1	8.040529	8.038920	15.980270	0.408439E-05
2004	24	1	8.435836	8.104512	0.010000	0.407629E-05
2004	25	1	8.637845	8.144155	0.010000	0.408353E-05
2004	26	1	8.809448	8.170927	0.010000	0.409373E-05
2004	27	1	8.917908	8.187733	0.010000	0.411203E-05
2004	28	1	9.006828	8.226594	0.010000	0.416879E-05
2004	29	1	8.984377	8.299046	0.010000	0.426914E-05
2004	30	1	8.968892	8.543404	0.010000	0.434160E-05
2004	31	1	9.114462	8.704302	0.010000	0.444109E-05
2004	32	1	9.191671	8.845576	0.010000	0.449279E-05
2004	33	1	9.347308	8.907355	0.010000	0.457842E-05
2004	34	1	9.490417	8.934124	0.010000	0.468271E-05
2004	35	1	9.547542	9.038486	0.010000	0.475675E-05
2004	36	1	9.453274	9.192423	0.010000	0.490244E-05
2004	37	1	9.455841	9.243876	0.010000	0.512905E-05
2004	38	1	9.512955	9.266459	0.010000	0.540247E-05
2004	39	1	9.554977	9.296477	0.010000	0.565932E-05
2004	40	1	9.625741	9.357274	0.010000	0.602988E-05
2004	41	1	9.752155	9.417457	0.010000	0.681782E-05
2004	42	1	9.947666	9.488525	0.010000	0.784692E-05
2004	43	1	9.969915	9.480957	0.010000	0.904330E-05
2004	44	1	9.991625	9.531447	0.010000	0.104706E-04
2004	45	1	10.168692	9.569893	0.010000	0.124294E-04
2004	46	1	10.486206	9.529224	0.010000	0.166916E-04
2004	47	1	10.692965	9.553921	0.010000	0.234148E-04
2004	48	1	10.958193	9.629395	0.010000	0.295674E-04
2004	49	1	11.068661	9.629366	0.010000	0.345798E-04
2004	50	1	11.041063	9.654901	0.010000	0.400419E-04
2004	51	1	11.212238	9.683654	0.010000	0.500551E-04
2004	52	1	11.170854	9.724699	0.010000	0.596788E-04
2004	53	1	11.168083	9.600758	0.010000	0.710587E-04
2004	54	1	11.391328	9.459261	0.010000	0.859288E-04
2004	55	1	11.595733	9.460765	0.010000	0.933407E-04
2004	56	1	11.796814	9.662915	0.010000	0.100695E-03
2004	57	1	11.949213	9.708848	0.010000	0.103025E-03
2004	58	1	12.229525	9.708788	0.010000	0.102859E-03
2004	59	1	12.406723	9.843987	0.010000	0.100170E-03
2004	60	1	12.503899	9.892867	0.010000	0.970300E-04
2004	61	1	12.508830	9.954697	0.010000	0.949590E-04
2004	62	1	12.316692	9.965506	0.010000	0.899249E-04
2004	63	1	12.282688	10.075293	0.010000	0.871178E-04
2004	64	1	12.153297	10.169750	0.010000	0.838089E-04
2004	65	1	12.103764	10.310097	0.010000	0.826375E-04
2004	66	1	12.033181	10.451196	0.010000	0.814751E-04
2004	67	1	12.121231	10.508133	0.010000	0.800732E-04
2004	68	1	12.181490	10.658719	0.010000	0.791941E-04
2004	69	1	12.301968	10.825552	0.010000	0.800570E-04
2004	70	1	12.474476	10.823830	0.010000	0.812765E-04
2004	71	1	12.679815	10.955059	0.010000	0.836706E-04
2004	72	1	12.905013	11.026976	0.010000	0.866646E-04
2004	73	1	12.937438	10.883064	0.010000	0.882889E-04
2004	74	1	12.846917	10.904443	0.010000	0.902515E-04
2004	75	1	13.020550	10.910552	0.010000	0.926493E-04
2004	76	1	13.299232	10.984827	0.010000	0.959522E-04
2004	77	1	13.300409	10.910761	0.010000	0.979648E-04
2004	78	1	13.347872	10.815296	0.010000	0.987302E-04
2004	79	1	13.315223	10.870197	0.010000	0.967183E-04
2004	80	1	13.091145	11.047749	0.010000	0.961219E-04
2004	81	1	12.949636	11.036742	0.010000	0.940289E-04
2004	82	1	13.071539	11.083647	0.010000	0.889710E-04
2004	83	1	13.234544	11.178044	0.010000	0.914379E-04
2004	84	1	13.323204	11.315399	0.010000	0.965754E-04
2004	85	1	13.397892	11.426115	0.010000	0.946520E-04
2004	86	1	13.271367	11.871191	0.010000	0.789174E-04
2004	87	1	13.311808	12.758286	0.010000	0.729163E-04
2004	88	1	13.154428	12.554762	4.440007	0.682328E-04
2004	89	1	13.101408	11.996894	0.010000	0.674542E-04
2004	90	1	13.212849	12.112535	0.010000	0.730462E-04
2004	91	1	13.382277	12.010727	0.010000	0.807709E-04
2004	92	1	13.687515	11.980176	0.010000	0.874904E-04
2004	93	1	13.848498	12.033705	0.010000	0.932223E-04
2004	94	1	14.105364	11.939045	0.010000	0.904242E-04
2004	95	1	14.032572	12.055334	3.159997	0.816420E-04
2004	96	1	14.073627	12.298573	0.010000	0.827426E-04
2004	97	1	14.239905	12.367332	0.010000	0.853204E-04
2004	98	1	14.360943	12.452878	0.010000	0.884560E-04
2004	99	1	13.907075	12.704420	0.010000	0.902273E-04
2004	100	1	13.622444	12.841412	0.010000	0.854487E-04
2004	101	1	13.726234	12.722809	0.010000	0.872364E-04
2004	102	1	13.818003	13.094334	4.470007	0.910163E-04
2004	103	1	14.067380	13.092265	0.010000	0.931221E-04
2004	104	1	14.195456	13.134600	9.500122	0.988651E-04
2004	105	1	14.338445	13.092987	0.010000	0.105215E-03
2004	106	1	14.333567	12.741295	0.010000	0.109107E-03
2004	107	1	14.456997	12.867802	0.010000	0.112607E-03
2004	108	1	14.612041	12.811966	0.010000	0.115825E-03
2004	109	1	14.955608	12.880227	0.010000	0.117235E-03
2004	110	1	15.171701	12.874008	0.010000	0.117713E-03
2004	111	1	15.357908	12.882529	0.010000	0.116867E-03
2004	112	1	15.527561	12.989616	0.010000	0.114729E-03
2004	113	1	15.631371	13.080873	0.010000	0.111471E-03
2004	114	1	15.833565	13.142432	0.010000	0.107770E-03
2004	115	1	15.941924	13.124760	0.010000	0.104355E-03
2004	116	1	15.793364	13.191860	0.010000	0.102342E-03
2004	117	1	15.708693	13.543245	0.010000	0.100409E-03
2004	118	1	15.747234	13.391739	0.010000	0.987134E-04
2004	119	1	15.769053	13.348037	0.010000	0.972543E-04
2004	120	1	15.788040	13.363164	0.010000	0.958517E-04
2005	1	1	6.486151	6.380387	0.010000	0.450270E-05
2005	2	1	6.608204	6.422075	0.010000	0.448378E-05
2005	3	1	6.714781	6.486062	0.010000	0.447593E-05
2005	4	1	6.919882	6.530951	0.010000	0.447741E-05
2005	5	1	6.985750	6.656904	0.010000	0.447803E-05
2005	6	1	6.945002	6.759385	3.969997	0.447655E-05
2005	7	1	6.984618	6.817723	0.010000	0.452372E-05
2005	8	1	7.028867	6.915883	0.010000	0.458475E-05
2005	9	1	6.952127	6.953447	9.850130	0.458070E-05
2005	10	1	6.893372	6.892926	23.560444	0.455946E-05
2005	11	1	6.969532	6.965114	13.560215	0.456966E-05
2005	12	1	7.092700	7.042099	7.780083	0.456966E-05
2005	13	1	7.107015	7.094914	10.380142	0.458858E-05
2005	14	1	7.253734	7.130123	0.010000	0.462494E-05
2005	15	1	7.325449	7.164526	0.010000	0.464472E-05
2005	16	1	7.401427	7.206194	0.010000	0.468021E-05
2005	17	1	7.440726	7.249058	0.010000	0.472381E-05
2005	18	1	7.497987	7.298523	0.010000	0.476888E-05
2005	19	1	7.542109	7.336154	0.010000	0.482416E-05
2005	20	1	7.649616	7.421907	0.010000	0.491509E-05
2005	21	1	7.576113	7.441947	0.010000	0.495930E-05
2005	22	1	7.646566	7.452433	0.010000	0.502416E-05
2005	23	1	7.742459	7.490702	0.010000	0.514150E-05
2005	24	1	7.897613	7.559489	0.010000	0.534349E-05
2005	25	1	8.059929	7.660107	0.010000	0.563920E-05
2005	26	1	8.023169	7.787579	0.010000	0.594384E-05
2005	27	1	8.160372	7.843471	0.010000	0.608535E-05
2005	28	1	8.251269	7.886324	0.010000	0.632024E-05
2005	29	1	8.378587	7.982803	0.010000	0.676864E-05
2005	30	1	8.401272	8.084740	0.010000	0.729164E-05
2005	31	1	8.449280	8.132667	0.010000	0.794551E-05
2005	32	1	8.625696	8.189449	0.010000	0.881569E-05
2005	33	1	8.829241	8.215131	0.010000	0.101518E-04
2005	34	1	8.916064	8.256867	0.010000	0.118799E-04
2005	35	1	8.924470	8.344936	0.010000	0.136384E-04
2005	36	1	8.856451	8.348731	0.010000	0.167971E-04
2005	37	1	8.882831	8.628229	0.010000	0.200716E-04
2005	38	1	8.927914	8.697033	0.010000	0.244803E-04
2005	39	1	8.947060	8.706316	0.010000	0.306658E-04
2005	40	1	9.013519	8.757821	0.010000	0.400518E-04
2005	41	1	9.107128	8.852478	0.010000	0.499694E-04
2005	42	1	9.051928	8.880347	0.010000	0.528250E-04
2005	43	1	9.028719	8.898231	0.010000	0.569544E-04
2005	44	1	9.079702	8.901487	0.010000	0.668051E-04
2005	45	1	9.126991	8.943336	0.010000	0.755186E-04
2005	46	1	9.335338	8.954706	0.010000	0.805518E-04
2005	47	1	9.386813	8.905617	0.010000	0.879944E-04
2005	48	1	9.319396	8.936477	0.010000	0.918865E-04
2005	49	1	9.384567	9.035569	0.010000	0.942115E-04
2005	50	1	9.454204	9.070173	0.010000	0.872806E-04
2005	51	1	9.715958	9.160980	0.010000	0.880869E-04
2005	52	1	9.819990	9.186613	0.010000	0.883911E-04
2005	53	1	9.952599	9.249297	0.010000	0.893302E-04
2005	54	1	10.094880	9.367333	0.010000	0.888811E-04
2005	55	1	10.119030	9.555107	0.010000	0.909542E-04
2005	56	1	10.347216	9.696651	0.010000	0.903224E-04
2005	57	1	10.515911	9.761318	0.010000	0.898687E-04
2005	58	1	10.789154	9.883191	0.010000	0.898930E-04
2005	59	1	10.947770	10.027193	0.010000	0.899558E-04
2005	60	1	10.981113	10.252949	0.010000	0.881712E-04
2005	61	1	11.091112	10.235899	0.010000	0.877070E-04
2005	62	1	11.173113	10.286017	0.010000	0.888215E-04
2005	63	1	11.290596	10.213552	0.010000	0.871438E-04
2005	64	1	11.375458	10.509319	0.010000	0.872147E-04
2005	65	1	11.479570	10.564879	0.010000	0.869721E-04
2005	66	1	11.596130	10.501390	0.010000	0.860354E-04
2005	67	1	11.682222	10.404311	0.010000	0.854917E-04
2005	68	1	11.705759	10.251715	0.010000	0.855442E-04
2005	69	1	11.810904	10.202929	0.010000	0.834051E-04
2005	70	1	11.955999	10.280185	0.010000	0.830613E-04
2005	71	1	12.087687	10.378395	0.010000	0.835307E-04
2005	72	1	12.036875	10.433748	0.010000	0.847787E-04
2005	73	1	11.997009	10.418068	0.010000	0.848430E-04
2005	74	1	11.879175	10.322105	0.010000	0.831772E-04
2005	75	1	11.858820	10.387030	0.010000	0.784438E-04
2005	76	1	12.061498	10.558338	0.010000	0.770926E-04
2005	77	1	12.276679	10.585114	0.010000	0.766146E-04
2005	78	1	12.576088	10.624294	0.010000	0.761795E-04
2005	79	1	12.836136	10.811505	0.010000	0.776973E-04
2005	80	1	12.967569	10.833545	0.010000	0.775497E-04
2005	81	1	13.018311	10.864176	8.970110	0.753321E-04
2005	82	1	13.304593	10.892065	8.390097	0.741348E-04
2005	83	1	13.605028	10.918962	3.419997	0.736922E-04
2005	84	1	13.949718	10.956321	0.010000	0.721162E-04
2005	85	1	14.117458	11.037301	0.010000	0.701180E-04
2005	86	1	14.132553	11.189140	0.010000	0.695126E-04
2005	87	1	13.926373	11.246044	0.010000	0.665389E-04
2005	88	1	13.997910	11.343245	0.010000	0.659149E-04
2005	89	1	14.114593	11.437753	0.010000	0.663300E-04
2005	90	1	14.127644	11.536128	0.010000	0.667832E-04
2005	91	1	14.439404	11.610720	0.010000	0.660162E-04
2005	92	1	14.649592	11.422129	0.010000	0.636457E-04
2005	93	1	14.820847	11.457943	0.010000	0.636424E-04
2005	94	1	14.874891	11.456831	0.010000	0.628319E-04
2005	95	1	14.695246	11.338749	0.010000	0.606387E-04
2005	96	1	14.676134	11.371183	0.010000	0.615046E-04
2005	97	1	14.685840	12.130231	0.010000	0.635082E-04
2005	98	1	14.778866	12.062755	0.010000	0.632357E-04
2005	99	1	15.124558	12.210588	0.010000	0.659497E-04
2005	100	1	15.349194	12.210826	0.010000	0.681685E-04
2005	101	1	15.551410	12.183661	0.010000	0.699276E-04
2005	102	1	15.680588	12.192976	0.010000	0.716138E-04
2005	103	1	15.726362	12.137004	0.010000	0.725968E-04
2005	104	1	15.791103	12.146511	0.010000	0.734483E-04
2005	105	1	15.893930	12.198976	0.010000	0.744491E-04
2005	106	1	16.118221	12.247063	0.010000	0.755525E-04
2005	107	1	16.369749	12.413181	0.010000	0.770611E-04
2005	108	1	16.574715	12.220305	0.010000	0.772084E-04
2005	109	1	16.712606	12.120241	0.010000	0.766349E-04
2005	110	1	16.659910	12.021391	0.010000	0.809125E-04
2005	111	1	16.593700	12.041298	0.010000	0.771211E-04
2005	112	1	16.480064	12.581089	0.010000	0.800931E-04
2005	113	1	15.998091	13.248096	0.010000	0.808034E-04
2005	114	1	15.701599	13.544022	0.010000	0.819375E-04
2005	115	1	15.577500	13.827355	0.010000	0.850865E-04
2005	116	1	15.508580	13.854802	0.010000	0.888625E-04
2005	117	1	15.413527	13.848195	0.010000	0.915035E-04
2005	118	1	15.273542	13.751413	0.010000	0.942183E-04
2005	119	1	15.211166	13.677641	0.010000	0.996604E-04
2005	120	1	15.346516	13.605249	0.010000	0.981897E-04
2006	1	1	6.381054	6.236048	3.269997	0.446339E-05
2006	2	1	6.299004	6.284823	10.210138	0.444447E-05
2006	3	1	6.308866	6.297308	3.769997	0.442555E-05
2006	4	1	6.261554	6.231869	0.010000	0.442555E-05
2006	5	1	6.167303	6.204259	0.010000	0.441387E-05
2006	6	1	6.214464	6.211364	15.820267	0.439495E-05
2006	7	1	6.232247	6.232557	25.710493	0.438623E-05
2006	8	1	6.257461	6.251641	15.470259	0.434901E-05
2006	9	1	6.429329	6.320049	0.010000	0.434115E-05
2006	10	1	6.374883	6.354155	4.210001	0.434839E-05
2006	11	1	6.348117	6.347270	14.530237	0.432947E-05
2006	12	1	6.507037	6.394244	0.010000	0.429311E-05
2006	13	1	6.465529	6.452005	14.090227	0.429163E-05
2006	14	1	6.685707	6.578948	3.559997	0.427272E-05
2006	15	1	6.786671	6.626384	3.459997	0.427272E-05
2006	16	1	6.789278	6.699402	7.930087	0.427123E-05
2006	17	1	6.767186	6.767035	23.860451	0.427123E-05
2006	18	1	7.064273	6.844697	3.919997	0.427123E-05
2006	19	1	6.908289	6.908246	24.640469	0.428867E-05
2006	20	1	7.169614	6.955781	0.010000	0.431545E-05
2006	21	1	7.243649	6.992518	0.010000	0.433436E-05
2006	22	1	7.284680	7.066726	0.010000	0.440856E-05
2006	23	1	7.449498	7.093976	0.010000	0.441851E-05
2006	24	1	7.464660	7.162107	0.010000	0.451911E-05
2006	25	1	7.323099	7.225602	9.130114	0.452377E-05
2006	26	1	7.677894	7.310636	0.010000	0.463768E-05
2006	27	1	7.782808	7.382359	0.010000	0.478031E-05
2006	28	1	7.935313	7.469457	0.010000	0.504854E-05
2006	29	1	7.837264	7.576229	0.010000	0.530033E-05
2006	30	1	7.645918	7.573704	0.010000	0.561858E-05
2006	31	1	7.567788	7.567542	21.760403	0.571508E-05
2006	32	1	7.751947	7.622252	0.010000	0.619129E-05
2006	33	1	7.853884	7.696967	0.010000	0.658198E-05
2006	34	1	7.977606	7.764713	0.010000	0.712059E-05
2006	35	1	8.172707	7.828312	0.010000	0.763214E-05
2006	36	1	8.304527	7.962805	4.220002	0.918325E-05
2006	37	1	8.314484	8.090929	9.180115	0.110667E-04
2006	38	1	8.256430	8.168782	13.210207	0.122512E-04
2006	39	1	8.358799	8.300733	15.100250	0.126684E-04
2006	40	1	8.563096	8.404021	10.810152	0.139109E-04
2006	41	1	9.204126	8.421114	0.010000	0.167638E-04
2006	42	1	9.393970	8.442980	0.010000	0.207356E-04
2006	43	1	9.566195	8.451027	0.010000	0.256097E-04
2006	44	1	9.578006	8.370590	0.010000	0.288342E-04
2006	45	1	9.549657	8.434305	0.010000	0.293346E-04
2006	46	1	9.587044	8.488678	0.010000	0.380464E-04
2006	47	1	9.638182	8.676351	0.010000	0.448670E-04
2006	48	1	9.891776	8.813638	0.010000	0.525967E-04
2006	49	1	9.792540	8.862698	0.010000	0.643722E-04
2006	50	1	9.836777	9.051655	0.010000	0.722157E-04
2006	51	1	9.854281	9.302752	0.010000	0.791496E-04
2006	52	1	10.037137	9.561632	0.010000	0.778206E-04
2006	53	1	10.110329	9.909840	0.010000	0.821727E-04
2006	54	1	10.125970	9.886843	0.010000	0.747432E-04
2006	55	1	10.104347	9.921228	0.010000	0.765637E-04
2006	56	1	10.042101	9.809675	0.010000	0.754131E-04
2006	57	1	10.207531	9.729403	0.010000	0.758044E-04
2006	58	1	10.272432	9.761324	0.010000	0.766934E-04
2006	59	1	10.442794	9.922806	0.010000	0.781408E-04
2006	60	1	10.558086	10.071543	0.010000	0.828014E-04
2006	61	1	10.540237	10.292171	0.010000	0.899033E-04
2006	62	1	10.580868	10.408133	0.010000	0.901484E-04
2006	63	1	10.465893	10.262794	0.010000	0.879983E-04
2006	64	1	10.493498	10.198139	0.010000	0.901625E-04
2006	65	1	10.640755	10.152916	0.010000	0.932202E-04
2006	66	1	10.819544	10.090548	0.010000	0.957849E-04
2006	67	1	10.939095	10.028007	0.010000	0.979692E-04
2006	68	1	11.074190	10.065996	0.010000	0.993481E-04
2006	69	1	11.394548	10.116371	0.010000	0.998191E-04
2006	70	1	11.846608	10.160321	0.010000	0.996243E-04
2006	71	1	12.260180	10.185489	0.010000	0.981855E-04
2006	72	1	12.465805	10.209402	0.010000	0.956952E-04
2006	73	1	12.646643	10.253607	0.010000	0.935683E-04
2006	74	1	12.730471	10.341538	0.010000	0.914805E-04
2006	75	1	12.761168	10.321198	0.010000	0.896735E-04
2006	76	1	12.721308	10.377840	0.010000	0.879088E-04
2006	77	1	12.800370	10.487995	0.010000	0.864324E-04
2006	78	1	12.961773	10.594131	0.010000	0.852580E-04
2006	79	1	13.134068	10.736667	0.010000	0.840293E-04
2006	80	1	13.302544	10.780846	0.010000	0.825892E-04
2006	81	1	13.449501	10.806524	0.010000	0.812281E-04
2006	82	1	13.511806	10.891150	0.010000	0.758520E-04
2006	83	1	12.593594	11.182675	0.010000	0.696745E-04
2006	84	1	12.251709	11.605423	0.010000	0.685546E-04
2006	85	1	12.431774	11.907838	0.010000	0.700763E-04
2006	86	1	12.628920	11.829406	0.010000	0.719423E-04
2006	87	1	12.740915	11.838310	0.010000	0.745885E-04
2006	88	1	12.907669	11.951569	0.010000	0.764844E-04
2006	89	1	13.232976	11.949918	0.010000	0.783220E-04
2006	90	1	13.473904	12.018824	0.010000	0.782723E-04
2006	91	1	13.796936	12.079447	0.010000	0.786378E-04
2006	92	1	14.076452	12.101416	0.010000	0.789255E-04
2006	93	1	14.439315	12.177195	0.010000	0.791864E-04
2006	94	1	14.666857	12.134151	0.010000	0.792063E-04
2006	95	1	14.833685	12.196301	0.010000	0.791611E-04
2006	96	1	15.195635	12.252560	0.010000	0.787609E-04
2006	97	1	15.590152	12.288673	0.010000	0.781656E-04
2006	98	1	15.927297	12.294853	0.010000	0.772104E-04
2006	99	1	16.062887	12.296034	0.010000	0.761353E-04
2006	100	1	16.103062	12.207904	0.010000	0.729486E-04
2006	101	1	16.143152	12.125029	0.010000	0.683537E-04
2006	102	1	16.204300	12.203033	0.010000	0.662793E-04
2006	103	1	15.975734	12.218779	9.470121	0.672747E-04
2006	104	1	16.196650	12.193848	0.010000	0.665218E-04
2006	105	1	16.161156	12.352652	0.010000	0.683711E-04
2006	106	1	16.019842	12.552460	0.010000	0.691837E-04
2006	107	1	15.965816	12.730320	0.010000	0.700451E-04
2006	108	1	16.102814	12.864264	0.010000	0.701137E-04
2006	109	1	16.441200	12.897544	0.010000	0.703123E-04
2006	110	1	16.733105	12.929758	0.010000	0.717486E-04
2006	111	1	17.047268	12.965156	0.010000	0.744313E-04
2006	112	1	17.344866	12.877836	0.010000	0.742790E-04
2006	113	1	17.515856	12.975119	0.010000	0.755820E-04
2006	114	1	17.802837	13.042870	0.010000	0.774184E-04
2006	115	1	18.071423	12.962504	0.010000	0.768948E-04
2006	116	1	18.314381	12.978577	0.010000	0.775485E-04
2006	117	1	18.418476	13.096657	0.010000	0.797128E-04
2006	118	1	18.570591	13.166647	0.010000	0.807476E-04
2006	119	1	18.658201	13.271925	0.010000	0.797436E-04
2006	120	1	18.652990	13.338473	0.010000	0.794837E-04
2007	1	1	7.979282	7.773321	0.010000	0.458327E-05
2007	2	1	7.972719	7.835702	0.010000	0.456522E-05
2007	3	1	8.073722	7.875718	0.010000	0.460943E-05
2007	4	1	8.044132	7.942759	0.010000	0.459836E-05
2007	5	1	8.069859	7.962091	0.010000	0.459836E-05
2007	6	1	8.094606	7.969384	0.010000	0.459775E-05
2007	7	1	8.176567	7.987368	0.010000	0.462625E-05
2007	8	1	8.307795	8.035370	0.010000	0.464517E-05
2007	9	1	8.378939	8.075462	0.010000	0.475042E-05
2007	10	1	8.445364	8.073007	0.010000	0.481651E-05
2007	11	1	8.516313	8.164816	0.010000	0.492854E-05
2007	12	1	8.631712	8.191640	0.010000	0.513628E-05
2007	13	1	8.814790	8.242620	0.010000	0.538421E-05
2007	14	1	9.032810	8.298898	0.010000	0.566657E-05
2007	15	1	9.100969	8.386413	0.010000	0.599363E-05
2007	16	1	9.204914	8.508267	0.010000	0.619725E-05
2007	17	1	9.286249	8.584335	0.010000	0.644864E-05
2007	18	1	9.234545	8.636030	0.010000	0.684405E-05
2007	19	1	9.200063	8.676783	0.010000	0.684214E-05
2007	20	1	8.923897	8.713491	0.010000	0.749975E-05
2007	21	1	8.955349	8.729426	0.010000	0.902764E-05
2007	22	1	9.051993	8.807802	0.010000	0.975120E-05
2007	23	1	9.051780	8.877967	0.010000	0.104672E-04
2007	24	1	9.130472	8.937148	0.010000	0.115422E-04
2007	25	1	9.260595	8.987041	0.010000	0.136724E-04
2007	26	1	9.358515	9.058830	0.010000	0.146121E-04
2007	27	1	9.521091	9.136186	0.010000	0.183286E-04
2007	28	1	9.631470	9.237739	0.010000	0.243155E-04
2007	29	1	9.872749	9.300323	0.010000	0.327646E-04
2007	30	1	10.146837	9.382568	0.010000	0.437802E-04
2007	31	1	10.274283	9.404902	0.010000	0.511287E-04
2007	32	1	10.284799	9.466906	0.010000	0.592364E-04
2007	33	1	10.268988	9.505855	0.010000	0.666228E-04
2007	34	1	10.393767	9.540039	0.010000	0.745108E-04
2007	35	1	10.466833	9.552055	0.010000	0.811640E-04
2007	36	1	10.498003	9.566057	0.010000	0.749520E-04
2007	37	1	10.556156	9.618293	0.010000	0.726970E-04
2007	38	1	10.538902	9.593666	0.010000	0.696603E-04
2007	39	1	10.448522	9.803490	0.010000	0.756781E-04
2007	40	1	10.405571	9.767872	0.010000	0.747430E-04
2007	41	1	10.075777	9.668818	0.010000	0.823024E-04
2007	42	1	10.144828	9.786871	0.010000	0.814255E-04
2007	43	1	10.231354	9.824305	0.010000	0.863536E-04
2007	44	1	10.347761	9.804123	0.010000	0.900616E-04
2007	45	1	10.040615	9.497126	0.010000	0.880212E-04
2007	46	1	9.987621	9.552706	0.010000	0.868410E-04
2007	47	1	9.945591	9.620886	0.010000	0.842768E-04
2007	48	1	10.186367	9.631271	0.010000	0.811517E-04
2007	49	1	10.418240	9.834877	0.010000	0.745829E-04
2007	50	1	10.434566	10.004818	0.010000	0.727767E-04
2007	51	1	10.636030	10.155040	0.010000	0.728207E-04
2007	52	1	10.825929	10.210676	0.010000	0.734283E-04
2007	53	1	10.994805	10.199543	0.010000	0.763721E-04
2007	54	1	11.304092	10.227928	0.010000	0.782452E-04
2007	55	1	11.560303	10.309732	0.010000	0.792017E-04
2007	56	1	11.666142	10.349447	0.010000	0.828654E-04
2007	57	1	11.706648	10.357853	0.010000	0.873216E-04
2007	58	1	11.300297	10.443432	0.010000	0.874729E-04
2007	59	1	11.236792	10.935661	0.010000	0.859948E-04
2007	60	1	11.363527	11.116959	0.010000	0.823024E-04
2007	61	1	11.498828	11.099057	0.010000	0.804895E-04
2007	62	1	11.718636	11.073446	0.010000	0.819419E-04
2007	63	1	11.880316	11.071689	0.010000	0.848088E-04
2007	64	1	11.966518	11.073324	0.010000	0.877495E-04
2007	65	1	12.256310	11.022992	0.010000	0.903782E-04
2007	66	1	12.489186	11.088531	0.010000	0.921297E-04
2007	67	1	12.554773	11.182686	0.010000	0.926645E-04
2007	68	1	12.645780	11.217573	0.010000	0.925697E-04
2007	69	1	12.743259	11.270576	0.010000	0.922725E-04
2007	70	1	12.870561	11.325600	0.010000	0.922242E-04
2007	71	1	13.008294	11.456997	0.010000	0.920377E-04
2007	72	1	13.157870	11.523822	0.010000	0.918863E-04
2007	73	1	13.273002	11.516863	0.010000	0.917741E-04
2007	74	1	13.403978	11.492593	0.010000	0.905699E-04
2007	75	1	13.485637	11.518082	0.010000	0.892499E-04
2007	76	1	13.500940	11.694916	0.010000	0.817300E-04
2007	77	1	13.410671	12.100835	0.010000	0.780693E-04
2007	78	1	13.523848	12.187048	0.010000	0.790951E-04
2007	79	1	13.651678	12.196224	0.010000	0.801269E-04
2007	80	1	13.758751	12.251541	0.010000	0.807647E-04
2007	81	1	14.134044	12.322405	0.010000	0.793546E-04
2007	82	1	14.399845	12.213787	0.010000	0.783821E-04
2007	83	1	14.580166	12.226508	0.010000	0.791054E-04
2007	84	1	14.714985	12.114136	0.010000	0.799116E-04
2007	85	1	14.830801	12.088850	0.010000	0.804151E-04
2007	86	1	14.914888	12.024364	0.010000	0.812687E-04
2007	87	1	14.029768	11.998487	0.010000	0.794675E-04
2007	88	1	13.381512	12.552040	0.010000	0.784690E-04
2007	89	1	13.102419	12.242800	0.010000	0.798128E-04
2007	90	1	13.168563	12.240120	0.010000	0.791232E-04
2007	91	1	13.324496	12.301271	0.010000	0.839769E-04
2007	92	1	13.730466	12.391132	0.010000	0.877037E-04
2007	93	1	13.967049	12.410271	0.010000	0.905268E-04
2007	94	1	14.135433	12.403963	3.429997	0.911742E-04
2007	95	1	13.996660	12.290459	0.010000	0.907087E-04
2007	96	1	13.968669	12.267010	0.010000	0.917948E-04
2007	97	1	14.103590	12.289788	0.010000	0.904608E-04
2007	98	1	14.170787	12.335224	0.010000	0.879981E-04
2007	99	1	14.241686	12.436062	0.010000	0.857577E-04
2007	100	1	14.243204	12.384132	0.010000	0.875249E-04
2007	101	1	14.374542	12.266426	0.010000	0.896858E-04
2007	102	1	14.529902	12.388857	0.010000	0.927740E-04
2007	103	1	14.580063	12.316894	0.010000	0.945889E-04
2007	104	1	14.703054	12.231355	0.010000	0.933114E-04
2007	105	1	14.759117	12.273011	7.910086	0.869598E-04
2007	106	1	15.056282	12.321196	7.620080	0.802221E-04
2007	107	1	15.277302	12.455194	0.010000	0.819052E-04
2007	108	1	15.401081	12.421531	3.319997	0.786969E-04
2007	109	1	15.491505	12.481812	0.010000	0.732872E-04
2007	110	1	15.555470	12.526699	0.010000	0.745499E-04
2007	111	1	15.541735	12.552169	0.010000	0.793232E-04
2007	112	1	15.390671	12.566461	0.010000	0.851543E-04
2007	113	1	15.407031	12.821568	0.010000	0.860959E-04
2007	114	1	15.575405	12.864641	0.010000	0.872779E-04
2007	115	1	15.506659	12.533611	0.010000	0.907147E-04
2007	116	1	15.558473	12.420858	0.010000	0.886801E-04
2007	117	1	15.689894	12.441319	0.010000	0.790051E-04
2007	118	1	15.827894	12.412642	0.010000	0.658825E-04
2007	119	1	15.545605	12.358948	10.650148	0.650759E-04
2007	120	1	15.511250	12.467012	8.330095	0.693111E-04
2008	1	1	6.531443	6.528654	21.310392	0.447506E-05
2008	2	1	6.798161	6.642056	4.500008	0.443723E-05
2008	3	1	6.855648	6.783551	4.250002	0.442641E-05
2008	4	1	6.818550	6.818038	24.620468	0.441769E-05
2008	5	1	7.066297	6.868827	3.679997	0.439939E-05
2008	6	1	6.969178	6.912544	3.409997	0.438771E-05
2008	7	1	6.946526	6.898625	3.229997	0.436879E-05
2008	8	1	6.918839	6.914152	7.320073	0.436007E-05
2008	9	1	6.939050	6.918623	3.669997	0.434839E-05
2008	10	1	6.923289	6.918507	11.880177	0.433819E-05
2008	11	1	6.976029	6.972871	14.680241	0.432947E-05
2008	12	1	7.037268	7.027265	11.150160	0.431055E-05
2008	13	1	7.199117	7.072690	4.260003	0.430035E-05
2008	14	1	7.297395	7.134890	0.010000	0.431841E-05
2008	15	1	7.302260	7.184085	0.010000	0.433733E-05
2008	16	1	7.341310	7.221373	0.010000	0.434456E-05
2008	17	1	7.318084	7.255358	0.010000	0.438092E-05
2008	18	1	7.456702	7.269106	0.010000	0.440708E-05
2008	19	1	7.447331	7.338134	0.010000	0.445425E-05
2008	20	1	7.461075	7.379848	0.010000	0.446236E-05
2008	21	1	7.632092	7.423215	0.010000	0.450657E-05
2008	22	1	7.564902	7.514159	7.680081	0.454354E-05
2008	23	1	7.552388	7.551861	21.760403	0.456969E-05
2008	24	1	7.626227	7.611976	12.030180	0.460605E-05
2008	25	1	8.015051	7.691006	0.010000	0.468601E-05
2008	26	1	7.773464	7.760372	14.520237	0.473083E-05
2008	27	1	7.818610	7.812817	15.010248	0.487477E-05
2008	28	1	8.062140	7.827871	11.300163	0.490147E-05
2008	29	1	8.599422	7.829483	0.010000	0.512556E-05
2008	30	1	8.368008	7.876394	11.730173	0.531068E-05
2008	31	1	8.474133	8.061431	9.360119	0.536375E-05
2008	32	1	8.615232	8.290497	0.010000	0.588948E-05
2008	33	1	8.725646	8.392257	0.010000	0.647348E-05
2008	34	1	8.788857	8.441380	0.010000	0.675687E-05
2008	35	1	8.981005	8.481319	0.010000	0.721733E-05
2008	36	1	9.181117	8.580551	0.010000	0.803405E-05
2008	37	1	9.406365	8.688054	0.010000	0.930881E-05
2008	38	1	9.650272	8.800404	0.010000	0.114089E-04
2008	39	1	9.885893	8.962854	0.010000	0.144607E-04
2008	40	1	9.998686	9.046765	0.010000	0.177993E-04
2008	41	1	10.094786	9.077365	0.010000	0.217839E-04
2008	42	1	10.205777	9.151648	0.010000	0.274135E-04
2008	43	1	10.302101	9.212210	0.010000	0.368876E-04
2008	44	1	10.425993	9.271947	0.010000	0.489034E-04
2008	45	1	10.488955	9.273179	0.010000	0.615600E-04
2008	46	1	10.591429	9.282267	0.010000	0.708334E-04
2008	47	1	10.851755	9.293890	0.010000	0.799430E-04
2008	48	1	11.011641	9.322521	0.010000	0.878460E-04
2008	49	1	11.154788	9.412323	0.010000	0.941880E-04
2008	50	1	11.258064	9.467236	0.010000	0.971817E-04
2008	51	1	11.326233	9.477606	0.010000	0.993335E-04
2008	52	1	11.590143	9.531782	0.010000	0.100962E-03
2008	53	1	11.899319	9.526503	0.010000	0.101570E-03
2008	54	1	12.083844	9.535288	0.010000	0.100954E-03
2008	55	1	12.229994	9.576607	0.010000	0.993816E-04
2008	56	1	12.129450	9.631431	0.010000	0.966396E-04
2008	57	1	12.075424	9.792997	0.010000	0.976242E-04
2008	58	1	12.116087	9.831636	0.010000	0.998966E-04
2008	59	1	12.000370	9.789080	0.010000	0.966804E-04
2008	60	1	11.919722	9.744050	0.010000	0.972319E-04
2008	61	1	12.160258	9.967913	0.010000	0.978093E-04
2008	62	1	12.275206	10.073879	0.010000	0.989312E-04
2008	63	1	12.358946	10.038653	0.010000	0.101384E-03
2008	64	1	12.464581	10.099728	0.010000	0.102067E-03
2008	65	1	12.520375	10.071570	0.010000	0.995688E-04
2008	66	1	12.533741	10.373347	0.010000	0.979614E-04
2008	67	1	12.579844	10.401636	0.010000	0.964117E-04
2008	68	1	12.631201	10.517198	0.010000	0.934590E-04
2008	69	1	12.672672	10.533168	0.010000	0.918386E-04
2008	70	1	12.881995	10.548688	0.010000	0.916618E-04
2008	71	1	13.016109	10.604904	0.010000	0.908720E-04
2008	72	1	13.017098	10.476773	0.010000	0.893392E-04
2008	73	1	12.981112	10.525940	0.010000	0.915093E-04
2008	74	1	13.048201	10.721769	0.010000	0.940538E-04
2008	75	1	13.197386	10.856187	0.010000	0.965858E-04
2008	76	1	13.287479	10.942932	0.010000	0.989549E-04
2008	77	1	13.232319	10.940115	0.010000	0.101581E-03
2008	78	1	13.333067	11.122710	0.010000	0.105724E-03
2008	79	1	13.523117	10.963036	0.010000	0.105652E-03
2008	80	1	13.782482	11.224627	0.010000	0.916299E-04
2008	81	1	13.743149	11.086187	0.010000	0.866158E-04
2008	82	1	13.861115	11.303473	0.010000	0.891877E-04
2008	83	1	14.043753	11.443368	0.010000	0.893738E-04
2008	84	1	12.884541	12.322973	0.010000	0.722584E-04
2008	85	1	12.701218	12.300727	0.010000	0.731108E-04
2008	86	1	12.762396	12.049690	0.010000	0.778098E-04
2008	87	1	13.012497	11.885927	0.010000	0.780110E-04
2008	88	1	13.252262	11.817329	0.010000	0.781375E-04
2008	89	1	13.568283	11.686790	0.010000	0.780285E-04
2008	90	1	13.979450	11.693314	0.010000	0.795611E-04
2008	91	1	14.255662	11.743931	0.010000	0.791058E-04
2008	92	1	14.399446	11.680842	0.010000	0.817097E-04
2008	93	1	14.569490	11.618074	0.010000	0.821288E-04
2008	94	1	14.566185	11.682476	7.800084	0.824999E-04
2008	95	1	14.817594	11.868686	3.179997	0.817522E-04
2008	96	1	14.883139	11.922398	0.010000	0.822002E-04
2008	97	1	14.920843	12.095345	0.010000	0.780104E-04
2008	98	1	15.160875	12.204147	0.010000	0.723289E-04
2008	99	1	15.394739	12.264105	0.010000	0.695325E-04
2008	100	1	15.486555	12.222754	0.010000	0.684499E-04
2008	101	1	15.352217	12.245930	0.010000	0.661832E-04
2008	102	1	15.413437	12.278414	0.010000	0.638180E-04
2008	103	1	15.369406	12.282991	0.010000	0.667477E-04
2008	104	1	15.316065	12.445660	0.010000	0.663510E-04
2008	105	1	15.197758	12.834761	9.110113	0.686526E-04
2008	106	1	15.330296	12.314447	8.950109	0.676691E-04
2008	107	1	15.373178	12.158177	10.670149	0.667339E-04
2008	108	1	14.456951	11.847961	12.210184	0.677868E-04
2008	109	1	15.345506	11.774258	8.020088	0.672020E-04
2008	110	1	15.406769	11.948790	7.870085	0.651916E-04
2008	111	1	15.370682	11.660160	3.609997	0.651876E-04
2008	112	1	14.420387	11.549656	0.010000	0.574076E-04
2008	113	1	14.271603	12.680706	0.010000	0.569029E-04
2008	114	1	14.308727	12.899323	0.010000	0.588024E-04
2008	115	1	14.489637	12.885248	0.010000	0.651108E-04
2008	116	1	14.708681	12.978492	0.010000	0.749253E-04
2008	117	1	14.842742	12.885474	0.010000	0.809805E-04
2008	118	1	15.043163	12.839746	0.010000	0.851344E-04
2008	119	1	15.212641	12.843048	0.010000	0.886584E-04
2008	120	1	15.435902	12.771095	0.010000	0.914087E-04
2009	1	1	6.604331	6.506746	0.010000	0.459434E-05
2009	2	1	6.603973	6.541800	4.069998	0.457690E-05
2009	3	1	6.609591	6.554272	0.010000	0.458327E-05
2009	4	1	6.691378	6.563153	4.350005	0.457542E-05
2009	5	1	6.788023	6.604827	4.580010	0.457542E-05
2009	6	1	6.816015	6.653254	0.010000	0.457542E-05
2009	7	1	6.733567	6.686338	8.870108	0.456460E-05
2009	8	1	6.773172	6.760827	12.550192	0.456287E-05
2009	9	1	6.848459	6.837299	11.850176	0.456349E-05
2009	10	1	6.899685	6.899435	23.800449	0.456349E-05
2009	11	1	7.093502	6.939497	3.219997	0.456349E-05
2009	12	1	7.172070	7.018958	0.010000	0.459898E-05
2009	13	1	7.272197	7.050836	0.010000	0.463534E-05
2009	14	1	7.329096	7.106510	0.010000	0.466211E-05
2009	15	1	7.433802	7.158303	0.010000	0.472524E-05
2009	16	1	7.584732	7.223598	4.009997	0.475140E-05
2009	17	1	7.689222	7.343184	0.010000	0.485812E-05
2009	18	1	7.683867	7.455770	0.010000	0.492273E-05
2009	19	1	7.788489	7.484275	0.010000	0.508917E-05
2009	20	1	7.936571	7.528694	0.010000	0.541359E-05
2009	21	1	8.112447	7.565102	0.010000	0.582623E-05
2009	22	1	8.327243	7.599867	0.010000	0.663830E-05
2009	23	1	8.417114	7.669544	0.010000	0.712256E-05
2009	24	1	8.354320	7.786414	0.010000	0.735418E-05
2009	25	1	8.370225	7.930153	0.010000	0.812454E-05
2009	26	1	8.497800	8.063874	0.010000	0.896801E-05
2009	27	1	8.614393	8.177599	0.010000	0.102505E-04
2009	28	1	8.673635	8.231457	0.010000	0.111665E-04
2009	29	1	8.705065	8.335664	0.010000	0.125617E-04
2009	30	1	8.822833	8.390274	0.010000	0.143797E-04
2009	31	1	8.935673	8.385381	0.010000	0.167959E-04
2009	32	1	8.922994	8.505898	0.010000	0.197975E-04
2009	33	1	9.147995	8.519987	0.010000	0.235130E-04
2009	34	1	9.201818	8.559023	0.010000	0.290759E-04
2009	35	1	9.139271	8.581078	0.010000	0.362413E-04
2009	36	1	9.123487	8.815438	0.010000	0.439930E-04
2009	37	1	9.361778	9.052666	0.010000	0.456773E-04
2009	38	1	9.554535	9.223012	0.010000	0.460177E-04
2009	39	1	9.676275	9.261816	0.010000	0.505293E-04
2009	40	1	9.707156	9.231897	0.010000	0.531023E-04
2009	41	1	9.661382	9.231283	0.010000	0.567534E-04
2009	42	1	9.652235	9.283937	0.010000	0.624531E-04
2009	43	1	9.686193	9.415716	0.010000	0.707822E-04
2009	44	1	9.808489	9.426206	0.010000	0.763921E-04
2009	45	1	9.808058	9.444106	0.010000	0.792332E-04
2009	46	1	9.795185	9.439394	10.780151	0.730650E-04
2009	47	1	9.907793	9.705133	11.180161	0.787363E-04
2009	48	1	10.019360	9.814329	13.440212	0.813145E-04
2009	49	1	10.255692	9.879436	11.480167	0.802041E-04
2009	50	1	10.339180	9.910575	11.470167	0.826155E-04
2009	51	1	10.515638	9.911463	9.340118	0.847399E-04
2009	52	1	10.746844	9.847788	0.010000	0.869951E-04
2009	53	1	11.008102	9.787788	0.010000	0.881270E-04
2009	54	1	11.318794	9.801659	0.010000	0.868782E-04
2009	55	1	11.356165	9.954819	0.010000	0.861121E-04
2009	56	1	11.310988	9.993836	0.010000	0.844611E-04
2009	57	1	11.222237	10.149171	0.010000	0.785161E-04
2009	58	1	11.019913	10.331532	0.010000	0.740330E-04
2009	59	1	11.070366	10.349240	0.010000	0.715082E-04
2009	60	1	11.245275	10.401957	0.010000	0.723687E-04
2009	61	1	11.538284	10.446184	0.010000	0.752296E-04
2009	62	1	11.734064	10.458101	0.010000	0.791312E-04
2009	63	1	11.819315	10.463390	0.010000	0.829589E-04
2009	64	1	11.978428	10.401163	0.010000	0.862496E-04
2009	65	1	11.924150	10.195738	0.010000	0.886694E-04
2009	66	1	11.904680	10.240731	0.010000	0.900797E-04
2009	67	1	12.151491	10.250116	0.010000	0.916097E-04
2009	68	1	12.296326	10.446177	0.010000	0.921706E-04
2009	69	1	12.518843	10.529754	0.010000	0.909820E-04
2009	70	1	12.785196	10.549961	0.010000	0.905434E-04
2009	71	1	12.835220	10.540220	0.010000	0.899070E-04
2009	72	1	12.920658	10.634258	0.010000	0.896425E-04
2009	73	1	13.037939	10.601597	0.010000	0.896890E-04
2009	74	1	13.266700	10.781317	0.010000	0.885821E-04
2009	75	1	13.458933	10.576580	0.010000	0.877167E-04
2009	76	1	13.509315	10.666617	0.010000	0.869675E-04
2009	77	1	13.584963	10.756294	0.010000	0.859533E-04
2009	78	1	13.871201	10.724781	0.010000	0.814536E-04
2009	79	1	13.934557	10.672544	0.010000	0.749920E-04
2009	80	1	13.838651	10.909017	0.010000	0.737642E-04
2009	81	1	13.605520	10.946312	0.010000	0.739001E-04
2009	82	1	13.510936	11.219014	0.010000	0.761020E-04
2009	83	1	13.596754	11.411221	0.010000	0.781753E-04
2009	84	1	13.991217	11.562627	0.010000	0.797485E-04
2009	85	1	14.221558	11.719858	0.010000	0.814597E-04
2009	86	1	14.363400	11.860996	0.010000	0.823085E-04
2009	87	1	14.468681	12.037686	0.010000	0.812598E-04
2009	88	1	14.510758	12.186632	0.010000	0.790302E-04
2009	89	1	14.508179	12.301077	0.010000	0.779654E-04
2009	90	1	14.750769	12.356430	0.010000	0.772577E-04
2009	91	1	14.935193	12.356378	0.010000	0.772224E-04
2009	92	1	15.008316	12.343273	0.010000	0.778042E-04
2009	93	1	15.294599	12.301513	0.010000	0.787326E-04
2009	94	1	15.598799	12.300701	0.010000	0.793923E-04
2009	95	1	15.819885	12.226502	0.010000	0.795999E-04
2009	96	1	16.046915	12.518528	0.010000	0.800166E-04
2009	97	1	16.254688	12.400098	0.010000	0.798465E-04
2009	98	1	16.443771	12.429335	0.010000	0.802577E-04
2009	99	1	16.472736	12.496181	0.010000	0.839347E-04
2009	100	1	16.148560	12.637287	0.010000	0.868762E-04
2009	101	1	15.774919	12.429750	0.010000	0.781648E-04
2009	102	1	15.038068	12.499670	10.220139	0.785061E-04
2009	103	1	15.173816	12.539679	0.010000	0.841821E-04
2009	104	1	15.361771	12.594387	3.979997	0.840961E-04
2009	105	1	15.497637	12.731123	4.109999	0.869391E-04
2009	106	1	15.746691	12.553285	4.200001	0.883169E-04
2009	107	1	15.953272	12.440891	0.010000	0.863750E-04
2009	108	1	16.167841	12.460252	0.010000	0.909607E-04
2009	109	1	16.400656	12.249393	0.010000	0.852509E-04
2009	110	1	16.174049	12.226495	9.400120	0.792818E-04
2009	111	1	16.202978	12.233539	8.870108	0.769269E-04
2009	112	1	16.343725	12.173154	8.240093	0.763923E-04
2009	113	1	16.404293	12.144866	7.650080	0.732935E-04
2009	114	1	16.531780	12.357265	9.340118	0.661016E-04
2009	115	1	16.735817	12.539001	9.300117	0.622672E-04
2009	116	1	16.933847	12.582495	0.010000	0.572994E-04
2009	117	1	16.608965	12.934069	0.010000	0.573357E-04
2009	118	1	16.699286	13.033887	0.010000	0.532050E-04
2009	119	1	16.689999	12.999300	0.010000	0.514569E-04
2009	120	1	16.646431	13.162085	0.010000	0.501886E-04
2010	1	1	6.164589	6.163627	11.580170	0.456695E-05
2010	2	1	6.192731	6.189617	11.590170	0.451743E-05
2010	3	1	6.247388	6.240753	11.880177	0.446129E-05
2010	4	1	6.309700	6.306214	14.530237	0.441177E-05
2010	5	1	6.362881	6.360262	16.570284	0.439285E-05
2010	6	1	6.423088	6.421679	23.480442	0.433696E-05
2010	7	1	6.515183	6.512348	17.630308	0.426659E-05
2010	8	1	6.547141	6.546678	23.510443	0.425553E-05
2010	9	1	6.652869	6.588976	11.160160	0.424679E-05
2010	10	1	6.949319	6.639617	0.010000	0.424619E-05
2010	11	1	7.024704	6.686353	0.010000	0.426511E-05
2010	12	1	7.126816	6.743785	0.010000	0.429510E-05
2010	13	1	7.171786	6.811206	0.010000	0.432125E-05
2010	14	1	7.203849	6.896352	0.010000	0.437801E-05
2010	15	1	7.281643	6.959601	0.010000	0.435848E-05
2010	16	1	7.356071	7.028849	0.010000	0.439397E-05
2010	17	1	7.466284	7.090006	0.010000	0.434803E-05
2010	18	1	7.606173	7.178602	0.010000	0.437418E-05
2010	19	1	7.632800	7.266455	0.010000	0.446118E-05
2010	20	1	7.646129	7.312944	0.010000	0.446532E-05
2010	21	1	7.590227	7.505359	0.010000	0.485566E-05
2010	22	1	7.681759	7.511005	0.010000	0.503597E-05
2010	23	1	7.844981	7.555578	0.010000	0.520756E-05
2010	24	1	7.991980	7.565452	0.010000	0.536936E-05
2010	25	1	8.056307	7.639353	0.010000	0.561336E-05
2010	26	1	8.072811	7.710918	0.010000	0.591621E-05
2010	27	1	8.301413	7.757514	0.010000	0.630880E-05
2010	28	1	8.401316	7.839380	0.010000	0.707672E-05
2010	29	1	8.539274	7.967211	0.010000	0.832675E-05
2010	30	1	8.628484	8.056607	0.010000	0.931602E-05
2010	31	1	8.756172	8.183681	0.010000	0.112905E-04
2010	32	1	8.653002	8.264193	0.010000	0.129492E-04
2010	33	1	8.373449	8.340671	14.420235	0.137728E-04
2010	34	1	8.663115	8.417012	0.010000	0.187881E-04
2010	35	1	8.735818	8.435766	0.010000	0.231524E-04
2010	36	1	8.894423	8.455851	0.010000	0.333518E-04
2010	37	1	9.030111	8.463768	0.010000	0.641537E-04
2010	38	1	8.939111	8.667319	0.010000	0.101312E-03
2010	39	1	9.031903	8.707108	0.010000	0.126916E-03
2010	40	1	9.185782	8.709669	0.010000	0.154000E-03
2010	41	1	9.248020	8.724948	0.010000	0.173969E-03
2010	42	1	9.426563	8.681654	0.010000	0.184120E-03
2010	43	1	9.591721	8.638099	0.010000	0.182310E-03
2010	44	1	9.799382	8.669840	0.010000	0.179098E-03
2010	45	1	10.004684	8.717270	0.010000	0.173955E-03
2010	46	1	10.089159	8.801586	0.010000	0.170034E-03
2010	47	1	10.162512	8.873026	0.010000	0.164132E-03
2010	48	1	10.208940	8.946127	0.010000	0.158972E-03
2010	49	1	10.512362	8.973404	0.010000	0.154547E-03
2010	50	1	10.830648	8.997484	0.010000	0.152232E-03
2010	51	1	11.002768	9.077945	0.010000	0.150473E-03
2010	52	1	11.319995	9.056575	0.010000	0.147024E-03
2010	53	1	11.582836	9.078161	0.010000	0.144355E-03
2010	54	1	11.729033	9.131208	0.010000	0.142639E-03
2010	55	1	11.744665	9.277620	0.010000	0.138174E-03
2010	56	1	11.847982	9.302187	0.010000	0.133839E-03
2010	57	1	12.044842	9.357243	0.010000	0.132682E-03
2010	58	1	12.010101	9.357119	0.010000	0.131588E-03
2010	59	1	12.054461	9.523990	0.010000	0.128206E-03
2010	60	1	12.073339	9.712045	0.010000	0.127697E-03
2010	61	1	11.559706	10.363515	0.010000	0.107269E-03
2010	62	1	11.530420	10.360614	0.010000	0.105701E-03
2010	63	1	11.721884	10.305613	0.010000	0.109190E-03
2010	64	1	11.939959	10.233053	0.010000	0.116871E-03
2010	65	1	12.256718	10.138035	0.010000	0.124850E-03
2010	66	1	12.505562	10.058194	0.010000	0.132040E-03
2010	67	1	12.695501	10.025579	0.010000	0.136165E-03
2010	68	1	12.910933	10.068598	0.010000	0.138063E-03
2010	69	1	13.060513	10.052302	0.010000	0.138750E-03
2010	70	1	13.210138	10.014842	0.010000	0.136128E-03
2010	71	1	13.320362	10.037031	0.010000	0.131829E-03
2010	72	1	13.323774	10.184694	0.010000	0.124013E-03
2010	73	1	13.340223	10.042443	0.010000	0.121608E-03
2010	74	1	13.385830	10.130625	0.010000	0.117703E-03
2010	75	1	13.423816	10.204704	0.010000	0.117001E-03
2010	76	1	13.561525	10.380552	0.010000	0.115388E-03
2010	77	1	13.761946	10.573872	0.010000	0.115738E-03
2010	78	1	14.020119	10.702236	0.010000	0.116435E-03
2010	79	1	14.058343	10.817034	0.010000	0.115531E-03
2010	80	1	13.327017	10.840235	0.010000	0.100262E-03
2010	81	1	12.904947	11.288658	0.010000	0.871947E-04
2010	82	1	13.127738	11.523046	0.010000	0.901801E-04
2010	83	1	13.467655	11.506113	0.010000	0.978246E-04
2010	84	1	13.807980	11.458395	0.010000	0.106283E-03
2010	85	1	14.130434	11.505354	0.010000	0.113709E-03
2010	86	1	14.426788	11.465199	0.010000	0.119055E-03
2010	87	1	14.815891	11.476351	0.010000	0.121905E-03
2010	88	1	15.216681	11.495607	0.010000	0.122348E-03
2010	89	1	15.487106	11.522491	0.010000	0.123203E-03
2010	90	1	15.699530	11.583269	0.010000	0.122663E-03
2010	91	1	15.923981	11.624420	0.010000	0.120458E-03
2010	92	1	16.076668	11.622683	0.010000	0.117126E-03
2010	93	1	16.209642	11.745097	0.010000	0.114998E-03
2010	94	1	16.461538	11.739978	0.010000	0.113631E-03
2010	95	1	16.686554	11.712711	0.010000	0.111521E-03
2010	96	1	16.545174	11.627331	0.010000	0.108585E-03
2010	97	1	16.571604	11.651654	0.010000	0.107281E-03
2010	98	1	16.748968	11.879499	0.010000	0.105527E-03
2010	99	1	16.833529	12.112038	0.010000	0.106154E-03
2010	100	1	17.099857	11.960007	0.010000	0.106437E-03
2010	101	1	17.425844	12.072983	0.010000	0.105936E-03
2010	102	1	17.707817	12.104945	0.010000	0.103934E-03
2010	103	1	17.697943	12.189494	0.010000	0.102931E-03
2010	104	1	17.496578	12.624617	0.010000	0.101763E-03
2010	105	1	17.580612	12.800115	0.010000	0.100721E-03
2010	106	1	17.461931	12.962536	0.010000	0.972093E-04
2010	107	1	16.820919	13.661519	0.010000	0.833769E-04
2010	108	1	16.765837	13.899206	0.010000	0.801798E-04
2010	109	1	16.885786	13.991528	0.010000	0.813845E-04
2010	110	1	16.964775	13.833471	0.010000	0.806691E-04
2010	111	1	17.124754	13.742985	0.010000	0.830145E-04
2010	112	1	17.424679	13.808828	0.010000	0.859357E-04
2010	113	1	17.613619	13.693922	0.010000	0.878475E-04
2010	114	1	17.541531	13.568338	0.010000	0.920396E-04
2010	115	1	17.663353	13.515138	0.010000	0.941946E-04
2010	116	1	17.843260	13.361277	0.010000	0.937879E-04
2010	117	1	17.915512	13.356925	0.010000	0.956403E-04
2010	118	1	18.034033	13.279362	0.010000	0.937317E-04
2010	119	1	18.090849	13.376818	0.010000	0.941845E-04
2010	120	1	18.166496	13.326698	0.010000	0.945304E-04
2011	1	1	6.628561	6.626669	20.390371	0.449255E-05
2011	2	1	6.680078	6.673961	16.160275	0.449107E-05
2011	3	1	6.733602	6.728233	14.040226	0.447129E-05
2011	4	1	6.780190	6.775856	13.930223	0.445237E-05
2011	5	1	6.832868	6.825511	17.740311	0.443432E-05
2011	6	1	6.908185	6.907429	21.980408	0.439796E-05
2011	7	1	6.986355	6.985662	22.260414	0.437818E-05
2011	8	1	7.066476	7.061090	14.370234	0.435926E-05
2011	9	1	7.031882	7.026925	14.530237	0.437818E-05
2011	10	1	7.058303	7.051081	14.960247	0.437818E-05
2011	11	1	7.664809	7.060476	0.010000	0.439623E-05
2011	12	1	7.251270	7.177501	15.710264	0.435926E-05
2011	13	1	7.332525	7.226866	13.650217	0.437879E-05
2011	14	1	7.636363	7.301142	0.010000	0.439536E-05
2011	15	1	7.719688	7.325531	4.150000	0.442596E-05
2011	16	1	7.897733	7.394020	0.010000	0.445360E-05
2011	17	1	8.019274	7.470927	0.010000	0.449292E-05
2011	18	1	8.099401	7.532511	0.010000	0.457477E-05
2011	19	1	8.211517	7.608426	0.010000	0.469976E-05
2011	20	1	8.310723	7.704952	0.010000	0.479094E-05
2011	21	1	8.461116	7.801914	0.010000	0.493547E-05
2011	22	1	8.614339	7.914743	0.010000	0.525588E-05
2011	23	1	8.774576	8.018502	0.010000	0.577472E-05
2011	24	1	8.908512	8.135200	0.010000	0.600937E-05
2011	25	1	9.045561	8.212034	0.010000	0.640439E-05
2011	26	1	9.100009	8.317535	0.010000	0.749329E-05
2011	27	1	9.073503	8.259036	0.010000	0.110358E-04
2011	28	1	9.213116	8.393357	0.010000	0.164907E-04
2011	29	1	9.280220	8.503580	0.010000	0.308695E-04
2011	30	1	9.241683	8.625326	0.010000	0.520068E-04
2011	31	1	9.282937	8.615837	0.010000	0.554530E-04
2011	32	1	9.435741	8.584064	3.569997	0.597779E-04
2011	33	1	9.257230	8.653736	9.920132	0.533941E-04
2011	34	1	9.686366	8.609838	0.010000	0.677282E-04
2011	35	1	9.615648	8.668772	9.550123	0.785883E-04
2011	36	1	9.686478	8.667104	9.740128	0.640618E-04
2011	37	1	9.373949	8.812419	12.060181	0.745987E-04
2011	38	1	9.001820	8.979227	16.020271	0.831183E-04
2011	39	1	9.586088	9.235001	12.730196	0.110056E-03
2011	40	1	10.195348	9.326262	11.180161	0.128764E-03
2011	41	1	10.785398	9.274223	0.010000	0.153254E-03
2011	42	1	10.958820	9.280327	0.010000	0.173428E-03
2011	43	1	11.027317	9.303050	0.010000	0.183469E-03
2011	44	1	10.998188	9.376250	0.010000	0.176916E-03
2011	45	1	10.886620	9.635256	0.010000	0.161914E-03
2011	46	1	10.876543	9.723955	0.010000	0.146557E-03
2011	47	1	10.805063	10.088116	0.010000	0.129954E-03
2011	48	1	10.839256	10.202324	0.010000	0.122603E-03
2011	49	1	11.070562	10.396965	0.010000	0.118821E-03
2011	50	1	11.229613	10.361994	0.010000	0.119083E-03
2011	51	1	11.373726	10.552937	0.010000	0.117926E-03
2011	52	1	11.674921	10.586474	0.010000	0.118202E-03
2011	53	1	11.688532	10.848118	4.009997	0.111296E-03
2011	54	1	11.483847	11.391192	14.190229	0.981359E-04
2011	55	1	11.604666	11.233177	0.010000	0.984356E-04
2011	56	1	11.330938	11.006908	0.010000	0.989503E-04
2011	57	1	11.695274	11.232552	0.010000	0.996849E-04
2011	58	1	11.588052	11.285845	0.010000	0.100232E-03
2011	59	1	11.696278	11.434185	0.010000	0.100509E-03
2011	60	1	11.802485	11.317656	0.010000	0.101991E-03
2011	61	1	12.039789	11.214784	0.010000	0.105369E-03
2011	62	1	12.226992	11.079718	0.010000	0.109878E-03
2011	63	1	12.555917	11.107164	0.010000	0.110837E-03
2011	64	1	12.800355	11.070671	0.010000	0.115514E-03
2011	65	1	13.071520	11.121733	0.010000	0.116693E-03
2011	66	1	12.983658	11.174176	0.010000	0.119218E-03
2011	67	1	13.059324	11.293127	0.010000	0.118735E-03
2011	68	1	13.135443	11.387203	0.010000	0.119542E-03
2011	69	1	13.286972	11.346500	0.010000	0.118041E-03
2011	70	1	13.425681	11.434641	0.010000	0.114240E-03
2011	71	1	13.594074	11.564120	0.010000	0.114184E-03
2011	72	1	13.722257	11.565192	0.010000	0.112959E-03
2011	73	1	13.733340	11.546539	0.010000	0.104904E-03
2011	74	1	13.680518	11.811563	0.010000	0.100319E-03
2011	75	1	13.723562	12.069728	0.010000	0.936668E-04
2011	76	1	14.050049	12.032652	0.010000	0.967382E-04
2011	77	1	14.272647	12.083601	0.010000	0.939685E-04
2011	78	1	14.445549	12.192755	0.010000	0.917945E-04
2011	79	1	14.434715	12.296268	0.010000	0.909244E-04
2011	80	1	14.164432	12.705948	0.010000	0.853275E-04
2011	81	1	14.325027	12.822508	0.010000	0.846046E-04
2011	82	1	14.561562	12.988760	0.010000	0.862473E-04
2011	83	1	14.687834	12.734091	0.010000	0.842900E-04
2011	84	1	14.687354	12.717278	0.010000	0.841744E-04
2011	85	1	14.776802	12.606600	0.010000	0.856364E-04
2011	86	1	14.821568	12.617004	0.010000	0.868070E-04
2011	87	1	15.126433	12.460318	0.010000	0.857093E-04
2011	88	1	15.484437	12.477683	0.010000	0.856883E-04
2011	89	1	15.626498	12.391880	0.010000	0.841916E-04
2011	90	1	15.611665	12.605063	0.010000	0.869951E-04
2011	91	1	15.815485	12.353016	0.010000	0.876363E-04
2011	92	1	15.845791	12.467615	0.010000	0.897476E-04
2011	93	1	15.897661	12.430979	0.010000	0.908341E-04
2011	94	1	16.105301	12.496794	0.010000	0.922368E-04
2011	95	1	16.477129	12.596739	0.010000	0.931596E-04
2011	96	1	16.698145	12.869179	0.010000	0.938518E-04
2011	97	1	16.814575	13.222384	0.010000	0.942613E-04
2011	98	1	16.724133	13.313048	0.010000	0.887398E-04
2011	99	1	16.664284	13.375166	0.010000	0.844869E-04
2011	100	1	16.628410	13.399546	0.010000	0.799982E-04
2011	101	1	16.798973	13.488211	0.010000	0.770725E-04
2011	102	1	17.053139	13.537453	0.010000	0.794218E-04
2011	103	1	17.039356	13.476967	0.010000	0.817618E-04
2011	104	1	16.636562	13.527867	0.010000	0.860698E-04
2011	105	1	16.085384	13.671305	0.010000	0.846760E-04
2011	106	1	15.930550	13.939559	3.449997	0.834862E-04
2011	107	1	16.126682	14.024717	0.010000	0.882720E-04
2011	108	1	16.073788	14.399963	0.010000	0.821864E-04
2011	109	1	16.141899	14.318057	0.010000	0.749530E-04
2011	110	1	16.364475	14.607801	0.010000	0.706378E-04
2011	111	1	16.567673	14.644933	0.010000	0.726219E-04
2011	112	1	16.607374	14.406018	0.010000	0.755452E-04
2011	113	1	16.279255	14.156143	0.010000	0.797762E-04
2011	114	1	15.954439	13.814175	0.010000	0.756928E-04
2011	115	1	15.565060	14.160816	4.400006	0.602413E-04
2011	116	1	15.562845	14.630026	19.740356	0.614128E-04
2011	117	1	15.575144	14.808870	0.010000	0.599245E-04
2011	118	1	15.771378	14.804581	0.010000	0.622940E-04
2011	119	1	16.053823	14.681501	0.010000	0.672605E-04
2011	120	1	16.065878	14.386556	3.769997	0.715340E-04
2012	1	1	6.791666	6.785814	19.550352	0.335865E-05
2012	2	1	6.864749	6.862514	21.550398	0.330337E-05
2012	3	1	6.909142	6.901209	19.840359	0.329527E-05
2012	4	1	6.887780	6.857378	0.010000	0.333336E-05
2012	5	1	6.794694	6.704527	0.010000	0.341566E-05
2012	6	1	6.711289	6.711126	23.950453	0.341627E-05
2012	7	1	6.758658	6.757696	15.630262	0.340546E-05
2012	8	1	6.861070	6.781853	0.010000	0.341714E-05
2012	9	1	6.894895	6.888255	13.590216	0.336910E-05
2012	10	1	7.078967	7.028277	7.780083	0.333119E-05
2012	11	1	7.170459	7.160482	10.550146	0.327512E-05
2012	12	1	7.229900	7.219236	11.120159	0.325559E-05
2012	13	1	7.293891	7.278846	11.570169	0.323667E-05
2012	14	1	7.375435	7.375422	27.920544	0.321051E-05
2012	15	1	7.458692	7.458692	28.550558	0.319770E-05
2012	16	1	7.504909	7.499856	17.780312	0.320841E-05
2012	17	1	7.351789	7.414397	0.010000	0.332830E-05
2012	18	1	7.536198	7.453431	0.010000	0.327302E-05
2012	19	1	7.540197	7.447289	0.010000	0.332743E-05
2012	20	1	7.629616	7.491707	0.010000	0.331427E-05
2012	21	1	7.632610	7.571522	7.920086	0.327644E-05
2012	22	1	7.923360	7.667724	3.379997	0.327261E-05
2012	23	1	8.021849	7.758475	4.270003	0.327261E-05
2012	24	1	8.157931	7.833399	0.010000	0.331682E-05
2012	25	1	8.214376	7.898293	0.010000	0.334384E-05
2012	26	1	8.001435	7.959478	10.240139	0.333979E-05
2012	27	1	8.419458	8.133468	0.010000	0.339163E-05
2012	28	1	8.463540	8.298519	0.010000	0.353874E-05
2012	29	1	8.291233	8.263085	0.010000	0.376938E-05
2012	30	1	8.163800	8.160305	17.420303	0.366143E-05
2012	31	1	8.410421	8.222715	0.010000	0.379171E-05
2012	32	1	8.515459	8.257622	0.010000	0.384872E-05
2012	33	1	8.574677	8.355664	0.010000	0.419649E-05
2012	34	1	8.622919	8.409226	0.010000	0.439337E-05
2012	35	1	8.739239	8.486749	0.010000	0.526344E-05
2012	36	1	8.654547	8.488847	0.010000	0.525732E-05
2012	37	1	8.673553	8.479448	0.010000	0.524734E-05
2012	38	1	8.484222	8.483113	20.840382	0.514960E-05
2012	39	1	9.034986	8.654471	0.010000	0.611652E-05
2012	40	1	8.801094	8.801118	25.960499	0.672850E-05
2012	41	1	8.910374	8.910383	26.960522	0.658024E-05
2012	42	1	9.383320	9.052101	0.010000	0.112657E-04
2012	43	1	9.088677	9.086687	25.670492	0.977863E-05
2012	44	1	9.466074	9.209386	0.010000	0.235806E-04
2012	45	1	9.525738	9.222857	0.010000	0.336086E-04
2012	46	1	9.720915	9.493860	0.010000	0.829560E-04
2012	47	1	9.675793	9.413951	0.010000	0.648055E-04
2012	48	1	9.781113	9.437908	0.010000	0.647938E-04
2012	49	1	9.882944	9.572872	0.010000	0.828714E-04
2012	50	1	10.060934	9.605772	0.010000	0.133204E-03
2012	51	1	10.326250	9.583055	0.010000	0.166045E-03
2012	52	1	10.633465	9.635042	0.010000	0.184712E-03
2012	53	1	10.833547	9.601136	0.010000	0.195741E-03
2012	54	1	11.088238	9.612087	0.010000	0.200306E-03
2012	55	1	11.360475	9.643096	0.010000	0.201606E-03
2012	56	1	11.620068	9.662315	0.010000	0.199118E-03
2012	57	1	11.885094	9.709266	0.010000	0.197873E-03
2012	58	1	12.137387	9.774734	0.010000	0.194215E-03
2012	59	1	12.380312	9.806023	0.010000	0.188518E-03
2012	60	1	12.535846	9.809778	0.010000	0.182686E-03
2012	61	1	12.648325	9.822575	0.010000	0.176792E-03
2012	62	1	12.605391	9.883618	0.010000	0.164599E-03
2012	63	1	12.548952	9.935666	0.010000	0.157434E-03
2012	64	1	12.532436	10.007083	0.010000	0.152956E-03
2012	65	1	12.458517	10.078611	0.010000	0.148109E-03
2012	66	1	12.368685	10.225104	0.010000	0.141356E-03
2012	67	1	12.432670	10.390463	0.010000	0.140263E-03
2012	68	1	12.325605	10.564353	0.010000	0.130341E-03
2012	69	1	12.324348	11.035162	0.010000	0.129265E-03
2012	70	1	12.056831	11.397255	0.010000	0.113094E-03
2012	71	1	12.171692	11.774773	0.010000	0.109296E-03
2012	72	1	12.260692	11.675694	0.010000	0.109058E-03
2012	73	1	12.392975	11.442572	0.010000	0.114972E-03
2012	74	1	12.448921	11.318467	0.010000	0.121150E-03
2012	75	1	12.718975	11.241543	0.010000	0.129759E-03
2012	76	1	12.728266	11.331438	0.010000	0.137399E-03
2012	77	1	12.753953	11.287114	0.010000	0.136043E-03
2012	78	1	12.832579	11.201509	0.010000	0.128520E-03
2012	79	1	12.897167	11.312553	0.010000	0.128027E-03
2012	80	1	13.270061	11.195714	0.010000	0.131166E-03
2012	81	1	13.608524	11.102087	0.010000	0.133677E-03
2012	82	1	13.742352	11.083243	0.010000	0.135065E-03
2012	83	1	13.677124	11.007670	0.010000	0.119919E-03
2012	84	1	12.451672	11.839130	0.010000	0.791902E-04
2012	85	1	12.421873	12.142340	10.470144	0.784353E-04
2012	86	1	12.744104	12.017939	0.010000	0.811260E-04
2012	87	1	12.997324	11.884607	0.010000	0.876512E-04
2012	88	1	13.240059	11.841365	0.010000	0.971675E-04
2012	89	1	13.436063	11.859070	0.010000	0.108456E-03
2012	90	1	13.572123	12.032763	0.010000	0.108156E-03
2012	91	1	13.730345	12.066349	0.010000	0.106765E-03
2012	92	1	13.947405	12.051458	0.010000	0.106962E-03
2012	93	1	13.971586	12.081270	0.010000	0.106209E-03
2012	94	1	14.084745	12.060470	0.010000	0.104224E-03
2012	95	1	14.278601	12.202227	0.010000	0.104532E-03
2012	96	1	14.444954	12.267084	0.010000	0.104395E-03
2012	97	1	14.548931	12.409954	0.010000	0.105048E-03
2012	98	1	14.491621	12.552450	0.010000	0.100670E-03
2012	99	1	14.562805	12.575928	0.010000	0.101335E-03
2012	100	1	14.469789	12.530516	0.010000	0.102758E-03
2012	101	1	14.431665	12.534759	0.010000	0.106005E-03
2012	102	1	14.556357	12.445931	0.010000	0.108099E-03
2012	103	1	14.460473	12.210051	0.010000	0.112448E-03
2012	104	1	14.644167	12.305747	0.010000	0.114533E-03
2012	105	1	14.803221	12.077061	0.010000	0.117823E-03
2012	106	1	14.953098	12.010283	0.010000	0.120511E-03
2012	107	1	15.000021	11.756477	0.010000	0.119345E-03
2012	108	1	15.200964	11.813856	0.010000	0.119101E-03
2012	109	1	15.374340	11.840086	3.519997	0.116802E-03
2012	110	1	15.278006	11.783506	0.010000	0.110192E-03
2012	111	1	15.048384	12.128742	0.010000	0.107987E-03
2012	112	1	15.177562	12.121452	0.010000	0.110784E-03
2012	113	1	15.394944	12.102398	0.010000	0.112789E-03
2012	114	1	15.485770	12.180731	0.010000	0.103882E-03
2012	115	1	15.683290	12.214437	0.010000	0.100800E-03
2012	116	1	15.874025	12.325626	0.010000	0.101676E-03
2012	117	1	15.988708	12.347902	0.010000	0.103829E-03
2012	118	1	16.136192	12.296952	0.010000	0.103206E-03
2012	119	1	16.217157	12.346640	0.010000	0.104309E-03
2012	120	1	16.244944	12.232288	0.010000	0.100546E-03
2013	1	1	4.905505	4.867296	0.010000	0.434227E-05
2013	2	1	4.928801	4.874939	0.010000	0.433120E-05
2013	3	1	4.998532	4.902562	0.010000	0.432335E-05
2013	4	1	4.949833	4.917229	0.010000	0.435099E-05
2013	5	1	4.961096	4.898176	0.010000	0.436119E-05
2013	6	1	5.028633	4.913651	0.010000	0.435099E-05
2013	7	1	4.981455	4.949418	9.160114	0.432570E-05
2013	8	1	5.083817	4.999225	0.010000	0.432631E-05
2013	9	1	5.060563	4.993667	0.010000	0.435247E-05
2013	10	1	5.126028	5.034053	0.010000	0.430739E-05
2013	11	1	5.210305	5.093667	0.010000	0.426721E-05
2013	12	1	5.254097	5.138199	3.499997	0.423747E-05
2013	13	1	5.227177	5.172766	7.640080	0.421769E-05
2013	14	1	5.230872	5.218600	13.660217	0.421132E-05
2013	15	1	5.407124	5.400390	18.540329	0.415395E-05
2013	16	1	5.520654	5.518544	22.550421	0.412804E-05
2013	17	1	5.685639	5.684796	25.320484	0.405384E-05
2013	18	1	5.806077	5.803138	23.250437	0.403875E-05
2013	19	1	6.046508	6.046502	28.360554	0.389797E-05
2013	20	1	5.979977	5.978111	21.400394	0.397858E-05
2013	21	1	6.244735	6.016473	0.010000	0.404233E-05
2013	22	1	6.038937	6.027699	15.350256	0.406446E-05
2013	23	1	6.158645	6.158484	27.350531	0.405747E-05
2013	24	1	6.181725	6.169720	14.510237	0.410637E-05
2013	25	1	6.260406	6.257867	15.950270	0.415824E-05
2013	26	1	6.332384	6.331620	15.700264	0.415762E-05
2013	27	1	6.404551	6.387180	11.300163	0.418587E-05
2013	28	1	6.450218	6.450728	23.070433	0.423330E-05
2013	29	1	6.626663	6.620074	15.960270	0.410087E-05
2013	30	1	6.765161	6.763697	16.320278	0.405196E-05
2013	31	1	6.809272	6.805846	15.140251	0.415910E-05
2013	32	1	7.160987	6.852888	0.010000	0.430816E-05
2013	33	1	7.229676	6.762432	0.010000	0.480020E-05
2013	34	1	7.366355	6.812777	0.010000	0.505274E-05
2013	35	1	7.518163	6.894922	0.010000	0.537952E-05
2013	36	1	7.598267	6.946749	0.010000	0.633191E-05
2013	37	1	7.824552	6.982989	0.010000	0.774904E-05
2013	38	1	7.919544	7.045005	0.010000	0.120224E-04
2013	39	1	8.176145	7.155881	0.010000	0.147243E-04
2013	40	1	8.339462	7.482814	0.010000	0.212819E-04
2013	41	1	8.497476	7.789711	0.010000	0.287920E-04
2013	42	1	8.631154	7.874646	0.010000	0.406402E-04
2013	43	1	8.761278	8.062569	0.010000	0.608685E-04
2013	44	1	8.914188	8.011167	0.010000	0.923908E-04
2013	45	1	8.867015	8.205585	0.010000	0.106853E-03
2013	46	1	8.862784	8.378492	0.010000	0.122188E-03
2013	47	1	8.916450	8.433646	0.010000	0.136498E-03
2013	48	1	9.116899	8.652381	0.010000	0.156520E-03
2013	49	1	9.277285	8.630996	0.010000	0.171022E-03
2013	50	1	9.478060	8.612207	0.010000	0.183092E-03
2013	51	1	9.640392	8.682128	0.010000	0.187090E-03
2013	52	1	9.647450	8.811286	0.010000	0.183224E-03
2013	53	1	9.474541	8.633381	0.010000	0.174545E-03
2013	54	1	9.134247	8.941478	0.010000	0.149690E-03
2013	55	1	9.289951	8.908163	0.010000	0.149240E-03
2013	56	1	9.437974	8.849281	0.010000	0.143125E-03
2013	57	1	9.524700	8.812990	0.010000	0.134906E-03
2013	58	1	9.608845	8.932624	0.010000	0.132850E-03
2013	59	1	9.695055	9.130581	0.010000	0.133701E-03
2013	60	1	9.850954	9.286425	0.010000	0.132466E-03
2013	61	1	10.066753	9.344381	0.010000	0.133953E-03
2013	62	1	10.273533	9.285355	0.010000	0.135707E-03
2013	63	1	10.413185	9.095285	0.010000	0.134180E-03
2013	64	1	10.757248	9.027603	0.010000	0.133874E-03
2013	65	1	11.142145	8.966949	0.010000	0.133149E-03
2013	66	1	11.488865	9.107279	0.010000	0.131847E-03
2013	67	1	11.786303	9.140192	0.010000	0.130040E-03
2013	68	1	12.081347	9.132227	0.010000	0.127782E-03
2013	69	1	12.227328	9.148737	0.010000	0.125177E-03
2013	70	1	12.367208	9.182321	0.010000	0.122103E-03
2013	71	1	12.491569	9.245365	0.010000	0.119302E-03
2013	72	1	12.669919	9.311561	0.010000	0.116897E-03
2013	73	1	12.763168	9.315971	0.010000	0.113828E-03
2013	74	1	12.620411	9.424112	0.010000	0.111703E-03
2013	75	1	12.658554	9.602888	0.010000	0.110150E-03
2013	76	1	12.743256	9.694139	0.010000	0.108613E-03
2013	77	1	12.827435	9.683245	0.010000	0.105701E-03
2013	78	1	13.003149	9.815267	0.010000	0.105750E-03
2013	79	1	13.210932	9.840971	0.010000	0.107084E-03
2013	80	1	13.379639	9.849416	0.010000	0.107871E-03
2013	81	1	13.498577	9.903973	0.010000	0.108278E-03
2013	82	1	13.590088	9.903890	0.010000	0.107403E-03
2013	83	1	13.695197	9.968346	0.010000	0.105189E-03
2013	84	1	13.647285	10.122677	0.010000	0.976063E-04
2013	85	1	13.539476	10.242765	0.010000	0.933914E-04
2013	86	1	13.480058	10.700908	0.010000	0.908245E-04
2013	87	1	13.712433	10.707315	0.010000	0.920743E-04
2013	88	1	13.308303	10.838925	0.010000	0.882215E-04
2013	89	1	13.181995	11.041517	0.010000	0.885735E-04
2013	90	1	13.085121	11.704187	0.010000	0.859132E-04
2013	91	1	13.241669	11.297606	0.010000	0.903633E-04
2013	92	1	13.519127	11.423677	0.010000	0.943555E-04
2013	93	1	13.687567	11.272675	0.010000	0.100514E-03
2013	94	1	13.878532	11.140232	0.010000	0.102630E-03
2013	95	1	14.150970	11.168303	0.010000	0.105205E-03
2013	96	1	14.474125	11.252986	0.010000	0.106355E-03
2013	97	1	14.793480	11.075304	0.010000	0.107417E-03
2013	98	1	15.100428	11.177828	0.010000	0.108048E-03
2013	99	1	15.423184	11.152311	0.010000	0.108604E-03
2013	100	1	15.732964	11.203894	0.010000	0.108260E-03
2013	101	1	15.856464	11.217150	0.010000	0.108234E-03
2013	102	1	15.792340	11.251211	0.010000	0.107073E-03
2013	103	1	15.991920	11.357910	0.010000	0.105538E-03
2013	104	1	16.223099	11.464312	0.010000	0.103548E-03
2013	105	1	16.331356	11.564073	0.010000	0.102189E-03
2013	106	1	16.511948	11.536573	0.010000	0.100568E-03
2013	107	1	16.801411	11.567776	0.010000	0.989926E-04
2013	108	1	17.028214	11.673092	0.010000	0.977319E-04
2013	109	1	17.269466	11.638729	0.010000	0.963223E-04
2013	110	1	17.560646	11.648296	0.010000	0.949408E-04
2013	111	1	17.828417	11.667263	0.010000	0.927490E-04
2013	112	1	18.075989	11.820918	0.010000	0.907059E-04
2013	113	1	18.347742	11.920132	0.010000	0.897462E-04
2013	114	1	18.501057	12.123528	0.010000	0.884931E-04
2013	115	1	18.610146	12.301383	0.010000	0.873169E-04
2013	116	1	18.493610	12.551154	0.010000	0.867102E-04
2013	117	1	18.480339	12.804226	0.010000	0.857356E-04
2013	118	1	18.369690	13.011757	0.010000	0.846921E-04
2013	119	1	18.255262	13.233360	0.010000	0.842006E-04
2013	120	1	17.807053	13.295822	0.010000	0.792933E-04
2004	1	2	7.457426	7.041882	0.010000	0.443910E-05
2004	2	2	7.444372	7.070866	8.590101	0.440925E-05
2004	3	2	7.557580	7.123354	3.919997	0.438989E-05
2004	4	2	7.430486	7.239624	11.950178	0.437095E-05
2004	5	2	7.346589	7.345393	31.830633	0.433358E-05
2004	6	2	7.433882	7.404698	0.010000	0.432559E-05
2004	7	2	7.485946	7.411888	0.010000	0.431422E-05
2004	8	2	7.470147	7.433921	0.010000	0.429574E-05
2004	9	2	7.493511	7.444060	0.010000	0.427682E-05
2004	10	2	7.625712	7.457867	0.010000	0.425790E-05
2004	11	2	7.714326	7.480897	0.010000	0.423968E-05
2004	12	2	7.757007	7.500978	0.010000	0.423214E-05
2004	13	2	7.812222	7.515523	0.010000	0.422077E-05
2004	14	2	7.958822	7.536579	4.300004	0.420185E-05
2004	15	2	7.817661	7.562359	11.560169	0.418293E-05
2004	16	2	7.797246	7.592552	13.010202	0.416445E-05
2004	17	2	8.171061	7.613558	3.899997	0.416331E-05
2004	18	2	7.840313	7.666376	14.180229	0.414509E-05
2004	19	2	7.753617	7.753386	39.599361	0.412617E-05
2004	20	2	7.769143	7.769302	31.700630	0.408763E-05
2004	21	2	7.793695	7.793764	27.160526	0.406941E-05
2004	22	2	7.873288	7.814435	9.490122	0.404979E-05
2004	23	2	7.954917	7.840616	11.860176	0.403158E-05
2004	24	2	8.428807	7.859806	0.010000	0.401310E-05
2004	25	2	8.635364	7.876412	0.010000	0.401310E-05
2004	26	2	8.810462	7.889557	0.010000	0.403131E-05
2004	27	2	8.926847	7.894255	0.010000	0.403930E-05
2004	28	2	9.023993	7.904123	0.010000	0.408877E-05
2004	29	2	8.985084	7.910304	0.010000	0.414667E-05
2004	30	2	8.936361	7.956873	0.010000	0.416700E-05
2004	31	2	9.096228	7.997493	0.010000	0.421691E-05
2004	32	2	9.239653	8.038790	0.010000	0.427208E-05
2004	33	2	9.429579	8.114470	0.010000	0.440267E-05
2004	34	2	9.658760	8.161325	0.010000	0.459980E-05
2004	35	2	9.737422	8.220713	0.010000	0.481678E-05
2004	36	2	9.612480	8.262516	0.010000	0.500386E-05
2004	37	2	9.620672	8.324359	0.010000	0.531695E-05
2004	38	2	9.669926	8.383472	0.010000	0.557543E-05
2004	39	2	9.699965	8.411272	0.010000	0.585594E-05
2004	40	2	9.753716	8.448211	0.010000	0.620620E-05
2004	41	2	9.767973	8.468008	0.010000	0.635956E-05
2004	42	2	9.920607	8.506914	0.010000	0.693007E-05
2004	43	2	10.050829	8.535181	0.010000	0.853991E-05
2004	44	2	10.189543	8.586676	0.010000	0.115125E-04
2004	45	2	10.460123	8.622105	0.010000	0.153363E-04
2004	46	2	10.802071	8.676585	0.010000	0.215815E-04
2004	47	2	11.000431	8.715157	0.010000	0.292492E-04
2004	48	2	11.265357	8.738100	0.010000	0.356210E-04
2004	49	2	11.372906	8.748686	0.010000	0.411202E-04
2004	50	2	11.361193	8.771010	0.010000	0.485093E-04
2004	51	2	11.541830	8.790178	0.010000	0.573844E-04
2004	52	2	11.478026	8.805450	0.010000	0.660319E-04
2004	53	2	11.478203	8.789399	0.010000	0.768654E-04
2004	54	2	11.671162	8.702507	0.010000	0.867355E-04
2004	55	2	11.867158	8.682399	0.010000	0.909867E-04
2004	56	2	12.092422	8.744291	0.010000	0.970510E-04
2004	57	2	12.211491	8.818514	0.010000	0.993723E-04
2004	58	2	12.323580	8.886307	0.010000	0.100113E-03
2004	59	2	12.387629	8.975581	0.010000	0.100361E-03
2004	60	2	12.445978	9.064985	0.010000	0.100930E-03
2004	61	2	12.493019	9.105993	0.010000	0.100460E-03
2004	62	2	12.519682	9.082994	0.010000	0.988457E-04
2004	63	2	12.546474	9.069334	0.010000	0.950750E-04
2004	64	2	12.507315	9.064432	0.010000	0.907723E-04
2004	65	2	12.526814	9.091785	0.010000	0.872542E-04
2004	66	2	12.492029	9.120804	0.010000	0.845912E-04
2004	67	2	12.548674	9.182250	0.010000	0.833208E-04
2004	68	2	12.648510	9.257067	0.010000	0.825320E-04
2004	69	2	12.778178	9.316200	0.010000	0.826980E-04
2004	70	2	12.900042	9.341269	0.010000	0.823964E-04
2004	71	2	13.007151	9.322244	0.010000	0.798195E-04
2004	72	2	13.175690	9.351845	0.010000	0.806063E-04
2004	73	2	13.254713	9.374739	0.010000	0.815064E-04
2004	74	2	13.183449	9.393230	0.010000	0.834754E-04
2004	75	2	13.345481	9.472346	0.010000	0.874260E-04
2004	76	2	13.606316	9.534275	0.010000	0.916159E-04
2004	77	2	13.614548	9.700898	0.010000	0.968880E-04
2004	78	2	13.792219	9.846551	0.010000	0.992064E-04
2004	79	2	13.745071	9.827950	0.010000	0.100911E-03
2004	80	2	13.505163	9.762184	0.010000	0.100219E-03
2004	81	2	13.342894	9.693407	0.010000	0.964028E-04
2004	82	2	13.305054	9.624258	0.010000	0.903986E-04
2004	83	2	13.444876	9.604358	0.010000	0.909244E-04
2004	84	2	13.677723	9.680946	0.010000	0.947505E-04
2004	85	2	13.758543	9.632215	0.010000	0.911149E-04
2004	86	2	13.431817	9.398324	0.010000	0.765852E-04
2004	87	2	12.920946	9.359743	0.010000	0.625547E-04
2004	88	2	13.237762	9.310272	0.010000	0.643562E-04
2004	89	2	13.377887	9.453074	0.010000	0.684204E-04
2004	90	2	13.445713	9.621007	0.010000	0.736333E-04
2004	91	2	13.645206	9.681708	0.010000	0.797190E-04
2004	92	2	13.921976	9.735743	0.010000	0.843957E-04
2004	93	2	14.123642	9.777246	0.010000	0.868248E-04
2004	94	2	14.158176	9.747893	7.370074	0.831427E-04
2004	95	2	14.462269	9.715408	7.210070	0.783692E-04
2004	96	2	14.633945	9.714302	0.010000	0.775617E-04
2004	97	2	14.808372	9.785691	0.010000	0.784600E-04
2004	98	2	14.964709	9.941063	0.010000	0.808759E-04
2004	99	2	14.455545	10.036119	0.010000	0.866103E-04
2004	100	2	14.146112	10.042751	0.010000	0.824952E-04
2004	101	2	14.019243	10.001266	0.010000	0.838721E-04
2004	102	2	13.813383	10.090463	0.010000	0.859331E-04
2004	103	2	13.806845	10.014051	0.010000	0.902711E-04
2004	104	2	13.901297	10.044374	0.010000	0.975112E-04
2004	105	2	14.018059	10.266684	0.010000	0.104323E-03
2004	106	2	14.158312	10.400350	0.010000	0.108914E-03
2004	107	2	14.303623	10.546522	0.010000	0.111852E-03
2004	108	2	14.536295	10.589186	0.010000	0.113751E-03
2004	109	2	14.875530	10.590958	0.010000	0.114457E-03
2004	110	2	15.076847	10.615480	0.010000	0.113550E-03
2004	111	2	15.258266	10.699810	3.379997	0.110557E-03
2004	112	2	15.233783	10.847062	9.900131	0.106743E-03
2004	113	2	15.575440	10.935179	0.010000	0.102326E-03
2004	114	2	15.809326	10.973047	0.010000	0.981619E-04
2004	115	2	15.941918	11.037513	0.010000	0.953042E-04
2004	116	2	15.812318	11.134555	0.010000	0.942987E-04
2004	117	2	15.745646	11.285381	0.010000	0.921588E-04
2004	118	2	15.761086	11.278379	0.010000	0.907380E-04
2004	119	2	15.798634	11.406677	0.010000	0.894678E-04
2004	120	2	15.858823	11.494444	0.010000	0.876987E-04
2005	1	2	6.696704	6.096445	0.010000	0.450955E-05
2005	2	2	6.815623	6.129822	4.340004	0.450200E-05
2005	3	2	6.939973	6.152770	0.010000	0.450200E-05
2005	4	2	7.165417	6.166749	0.010000	0.453141E-05
2005	5	2	7.218642	6.173326	0.010000	0.454963E-05
2005	6	2	7.203375	6.210911	0.010000	0.456811E-05
2005	7	2	7.150840	6.298879	0.010000	0.461758E-05
2005	8	2	6.802710	6.521545	0.010000	0.451574E-05
2005	9	2	6.765380	6.639584	0.010000	0.451092E-05
2005	10	2	6.861243	6.673581	0.010000	0.449885E-05
2005	11	2	6.971650	6.734238	0.010000	0.449929E-05
2005	12	2	7.017409	6.793258	3.399997	0.450613E-05
2005	13	2	6.972086	6.839718	8.120090	0.451778E-05
2005	14	2	7.116879	6.867714	0.010000	0.453713E-05
2005	15	2	7.196526	6.878753	0.010000	0.455675E-05
2005	16	2	7.231374	6.881391	0.010000	0.453897E-05
2005	17	2	7.217297	6.872923	0.010000	0.455061E-05
2005	18	2	7.146496	6.886185	9.440121	0.455245E-05
2005	19	2	7.308222	6.890187	0.010000	0.457936E-05
2005	20	2	7.483934	6.913658	0.010000	0.469082E-05
2005	21	2	7.558112	6.925508	0.010000	0.474529E-05
2005	22	2	7.631142	6.975211	0.010000	0.485056E-05
2005	23	2	7.767464	7.026936	0.010000	0.497250E-05
2005	24	2	7.969721	7.073247	0.010000	0.519198E-05
2005	25	2	8.150232	7.120045	0.010000	0.541924E-05
2005	26	2	8.187536	7.164604	0.010000	0.557979E-05
2005	27	2	8.230225	7.212392	0.010000	0.567988E-05
2005	28	2	8.298084	7.198348	0.010000	0.594334E-05
2005	29	2	8.456331	7.242767	0.010000	0.658492E-05
2005	30	2	8.592766	7.282510	0.010000	0.758529E-05
2005	31	2	8.668935	7.284724	0.010000	0.842409E-05
2005	32	2	8.836255	7.315847	0.010000	0.998058E-05
2005	33	2	9.025646	7.344230	0.010000	0.118898E-04
2005	34	2	9.131075	7.349390	0.010000	0.141671E-04
2005	35	2	9.181273	7.382671	0.010000	0.170112E-04
2005	36	2	8.989880	7.441752	0.010000	0.190982E-04
2005	37	2	8.809171	7.516731	0.010000	0.199442E-04
2005	38	2	8.803309	7.548617	0.010000	0.235771E-04
2005	39	2	8.632423	7.495283	0.010000	0.255028E-04
2005	40	2	8.620319	7.379486	0.010000	0.288552E-04
2005	41	2	8.711458	7.415081	0.010000	0.352287E-04
2005	42	2	8.815826	7.518945	0.010000	0.383355E-04
2005	43	2	8.843914	7.638886	0.010000	0.405338E-04
2005	44	2	8.844531	7.741280	0.010000	0.442650E-04
2005	45	2	8.881699	7.800068	0.010000	0.501449E-04
2005	46	2	9.135397	7.863762	0.010000	0.562525E-04
2005	47	2	9.260971	7.914186	0.010000	0.657916E-04
2005	48	2	9.264289	8.076309	0.010000	0.714069E-04
2005	49	2	9.375624	8.237552	4.230002	0.735935E-04
2005	50	2	9.258714	8.267082	11.250162	0.693213E-04
2005	51	2	9.508924	8.262922	9.020111	0.704136E-04
2005	52	2	9.738791	8.233793	8.530100	0.750214E-04
2005	53	2	10.093522	8.237425	3.539997	0.794124E-04
2005	54	2	10.223113	8.248615	0.010000	0.853761E-04
2005	55	2	10.336101	8.253048	0.010000	0.901539E-04
2005	56	2	10.601622	8.274521	0.010000	0.924431E-04
2005	57	2	10.779209	8.324241	0.010000	0.912460E-04
2005	58	2	11.078588	8.365125	0.010000	0.910472E-04
2005	59	2	11.245338	8.332005	0.010000	0.898833E-04
2005	60	2	11.317598	8.449034	0.010000	0.862783E-04
2005	61	2	11.518011	8.543512	0.010000	0.849662E-04
2005	62	2	11.613728	8.778364	0.010000	0.847936E-04
2005	63	2	11.700522	8.842176	0.010000	0.840106E-04
2005	64	2	11.812526	8.872141	0.010000	0.827239E-04
2005	65	2	11.931112	8.826522	0.010000	0.821589E-04
2005	66	2	12.019387	8.747074	0.010000	0.817951E-04
2005	67	2	11.958315	8.660257	0.010000	0.806897E-04
2005	68	2	11.879356	8.699634	0.010000	0.798366E-04
2005	69	2	12.053644	8.905987	0.010000	0.790331E-04
2005	70	2	12.281771	9.014174	0.010000	0.791456E-04
2005	71	2	12.432791	9.013149	0.010000	0.787796E-04
2005	72	2	12.354891	9.002316	0.010000	0.793814E-04
2005	73	2	12.344233	9.073335	0.010000	0.804567E-04
2005	74	2	12.163582	9.081509	0.010000	0.794517E-04
2005	75	2	12.026689	9.018829	0.010000	0.736369E-04
2005	76	2	12.188720	8.981201	0.010000	0.713580E-04
2005	77	2	12.267290	8.978924	9.620125	0.701445E-04
2005	78	2	12.531290	9.024886	9.730127	0.693610E-04
2005	79	2	12.975353	9.080897	0.010000	0.702997E-04
2005	80	2	13.004758	9.151131	9.260117	0.697699E-04
2005	81	2	13.325428	9.234257	9.010111	0.687186E-04
2005	82	2	13.612534	9.277420	8.340096	0.683031E-04
2005	83	2	13.797096	9.324295	7.690081	0.681573E-04
2005	84	2	14.214291	9.366773	0.010000	0.673816E-04
2005	85	2	14.448918	9.363325	0.010000	0.664386E-04
2005	86	2	14.557318	9.315079	0.010000	0.656919E-04
2005	87	2	14.484041	9.245291	0.010000	0.632325E-04
2005	88	2	14.568111	9.333139	0.010000	0.623286E-04
2005	89	2	14.638073	9.446879	0.010000	0.622637E-04
2005	90	2	14.639841	9.571302	0.010000	0.623657E-04
2005	91	2	14.619909	9.732162	0.010000	0.616529E-04
2005	92	2	14.638710	9.787394	0.010000	0.604963E-04
2005	93	2	14.685856	9.845128	0.010000	0.605317E-04
2005	94	2	14.668241	9.873302	0.010000	0.604075E-04
2005	95	2	14.484083	9.800458	0.010000	0.588366E-04
2005	96	2	14.403152	9.759428	0.010000	0.583722E-04
2005	97	2	14.259516	9.857004	0.010000	0.585216E-04
2005	98	2	14.308632	9.852678	0.010000	0.599192E-04
2005	99	2	14.662081	9.704823	0.010000	0.619147E-04
2005	100	2	14.892521	9.524495	0.010000	0.636082E-04
2005	101	2	15.119211	9.488503	0.010000	0.657661E-04
2005	102	2	15.261679	9.513498	0.010000	0.679783E-04
2005	103	2	15.302649	9.539787	0.010000	0.698395E-04
2005	104	2	15.347406	9.586094	0.010000	0.716809E-04
2005	105	2	15.440101	9.644299	0.010000	0.736573E-04
2005	106	2	15.673428	9.643110	0.010000	0.749194E-04
2005	107	2	15.978642	9.630899	0.010000	0.756908E-04
2005	108	2	16.202265	9.654583	0.010000	0.770992E-04
2005	109	2	16.239784	9.792776	0.010000	0.796746E-04
2005	110	2	15.939760	9.857056	9.160114	0.733145E-04
2005	111	2	16.238945	9.857707	0.010000	0.681314E-04
2005	112	2	16.151724	9.948340	0.010000	0.693455E-04
2005	113	2	15.964369	10.067204	0.010000	0.733445E-04
2005	114	2	15.839203	10.087565	0.010000	0.758558E-04
2005	115	2	15.828194	10.161427	0.010000	0.781510E-04
2005	116	2	15.775547	10.268094	0.010000	0.815496E-04
2005	117	2	15.639781	10.365473	0.010000	0.846406E-04
2005	118	2	15.508415	10.497139	0.010000	0.860434E-04
2005	119	2	15.373411	10.577692	0.010000	0.893066E-04
2005	120	2	15.347214	10.711517	0.010000	0.859047E-04
2006	1	2	6.546159	6.384466	3.249997	0.444595E-05
2006	2	2	6.559847	6.425272	5.550032	0.440925E-05
2006	3	2	6.475124	6.459369	0.010000	0.439033E-05
2006	4	2	6.457568	6.450418	0.010000	0.438305E-05
2006	5	2	6.394792	6.455317	0.010000	0.436413E-05
2006	6	2	6.435356	6.435294	41.739002	0.433428E-05
2006	7	2	6.462184	6.419650	4.700013	0.431536E-05
2006	8	2	6.472575	6.385103	4.180001	0.429574E-05
2006	9	2	6.523658	6.404624	0.010000	0.428889E-05
2006	10	2	6.464278	6.415131	0.010000	0.427752E-05
2006	11	2	6.399867	6.397659	14.650240	0.425176E-05
2006	12	2	6.548671	6.411996	3.599997	0.423284E-05
2006	13	2	6.484586	6.460246	14.130228	0.421392E-05
2006	14	2	6.702029	6.543690	3.599997	0.420229E-05
2006	15	2	6.812791	6.594896	3.409997	0.419500E-05
2006	16	2	6.979538	6.646754	0.010000	0.417608E-05
2006	17	2	6.945086	6.680973	8.000088	0.416515E-05
2006	18	2	7.151585	6.694825	0.010000	0.418337E-05
2006	19	2	7.040746	6.728713	8.170092	0.418337E-05
2006	20	2	7.301744	6.736762	0.010000	0.419544E-05
2006	21	2	7.386755	6.743901	0.010000	0.421436E-05
2006	22	2	7.434756	6.779099	0.010000	0.425290E-05
2006	23	2	7.634870	6.811132	0.010000	0.430781E-05
2006	24	2	7.656185	6.816231	0.010000	0.439148E-05
2006	25	2	7.816523	6.844593	0.010000	0.447124E-05
2006	26	2	7.911772	6.883524	0.010000	0.463462E-05
2006	27	2	8.033636	6.931514	0.010000	0.484045E-05
2006	28	2	8.219377	6.980516	0.010000	0.505197E-05
2006	29	2	8.104407	7.047456	0.010000	0.509665E-05
2006	30	2	7.798774	7.117808	0.010000	0.537494E-05
2006	31	2	7.849668	7.225426	0.010000	0.560471E-05
2006	32	2	7.781532	7.275919	0.010000	0.641655E-05
2006	33	2	7.896105	7.312611	0.010000	0.747130E-05
2006	34	2	7.835121	7.330751	11.120159	0.850558E-05
2006	35	2	8.244678	7.349231	0.010000	0.820874E-05
2006	36	2	8.198497	7.359690	9.500122	0.110903E-04
2006	37	2	8.330438	7.445740	9.270117	0.165106E-04
2006	38	2	8.262860	7.523869	13.240208	0.188938E-04
2006	39	2	8.495456	7.555650	13.150206	0.158864E-04
2006	40	2	8.761074	7.581928	10.880154	0.140344E-04
2006	41	2	9.317022	7.613021	0.010000	0.148315E-04
2006	42	2	9.513487	7.633167	0.010000	0.177129E-04
2006	43	2	9.773875	7.645540	0.010000	0.214228E-04
2006	44	2	9.832426	7.615380	0.010000	0.241512E-04
2006	45	2	9.902073	7.646147	0.010000	0.272286E-04
2006	46	2	9.984443	7.676534	0.010000	0.348816E-04
2006	47	2	10.079535	7.718774	0.010000	0.465227E-04
2006	48	2	10.196901	7.775247	0.010000	0.591028E-04
2006	49	2	10.102964	7.751354	0.010000	0.740462E-04
2006	50	2	10.144295	7.772826	0.010000	0.812553E-04
2006	51	2	10.150648	7.810072	0.010000	0.833110E-04
2006	52	2	10.304010	7.913710	0.010000	0.808523E-04
2006	53	2	10.024230	7.859685	0.010000	0.774082E-04
2006	54	2	10.023850	8.035624	0.010000	0.733547E-04
2006	55	2	10.059130	7.997650	0.010000	0.723518E-04
2006	56	2	10.143789	8.114835	0.010000	0.738710E-04
2006	57	2	10.451689	8.217719	0.010000	0.767476E-04
2006	58	2	10.524935	8.190611	0.010000	0.751321E-04
2006	59	2	10.483097	8.158211	0.010000	0.756009E-04
2006	60	2	10.301182	8.094362	0.010000	0.734821E-04
2006	61	2	10.110106	8.096651	0.010000	0.746149E-04
2006	62	2	10.139682	8.221088	0.010000	0.788557E-04
2006	63	2	10.191177	8.406260	0.010000	0.816638E-04
2006	64	2	10.283867	8.543623	0.010000	0.863759E-04
2006	65	2	10.540678	8.689334	0.010000	0.914138E-04
2006	66	2	10.815076	8.857796	0.010000	0.958167E-04
2006	67	2	10.991671	8.956042	0.010000	0.989937E-04
2006	68	2	11.151223	9.021267	0.010000	0.100124E-03
2006	69	2	11.488619	9.041098	0.010000	0.100218E-03
2006	70	2	11.921916	9.075826	0.010000	0.997020E-04
2006	71	2	12.296812	9.106719	0.010000	0.984699E-04
2006	72	2	12.488750	9.158504	0.010000	0.969349E-04
2006	73	2	12.578825	9.197385	0.010000	0.955209E-04
2006	74	2	12.692940	9.196680	0.010000	0.936840E-04
2006	75	2	12.868261	9.223293	0.010000	0.917640E-04
2006	76	2	12.904404	9.301275	0.010000	0.906783E-04
2006	77	2	12.955282	9.387622	0.010000	0.890986E-04
2006	78	2	13.137188	9.444064	0.010000	0.876512E-04
2006	79	2	13.339478	9.491522	0.010000	0.863044E-04
2006	80	2	13.505772	9.528715	0.010000	0.844918E-04
2006	81	2	13.637266	9.556741	0.010000	0.821927E-04
2006	82	2	13.694216	9.599874	0.010000	0.776722E-04
2006	83	2	12.816151	9.595661	0.010000	0.714307E-04
2006	84	2	12.547376	9.826431	0.010000	0.692408E-04
2006	85	2	12.698586	9.940042	0.010000	0.702579E-04
2006	86	2	12.931399	10.007614	0.010000	0.713013E-04
2006	87	2	12.911831	10.052717	0.010000	0.726860E-04
2006	88	2	13.035128	10.160823	0.010000	0.737821E-04
2006	89	2	13.381954	10.274503	0.010000	0.747706E-04
2006	90	2	13.784771	10.397711	0.010000	0.747437E-04
2006	91	2	14.109694	10.564527	0.010000	0.756399E-04
2006	92	2	14.325799	10.675440	0.010000	0.762974E-04
2006	93	2	14.640179	10.742718	0.010000	0.772525E-04
2006	94	2	14.810122	10.777616	0.010000	0.773940E-04
2006	95	2	14.931557	10.801104	0.010000	0.774322E-04
2006	96	2	15.220518	10.802779	0.010000	0.773419E-04
2006	97	2	15.602737	10.784866	0.010000	0.771685E-04
2006	98	2	15.930408	10.738741	0.010000	0.759379E-04
2006	99	2	16.092121	10.690372	0.010000	0.746281E-04
2006	100	2	16.161713	10.691374	0.010000	0.722884E-04
2006	101	2	16.082724	10.651987	0.010000	0.674310E-04
2006	102	2	15.960746	10.628342	7.680081	0.661443E-04
2006	103	2	16.072268	10.517864	7.350073	0.671915E-04
2006	104	2	16.236740	10.510442	0.010000	0.659015E-04
2006	105	2	16.244875	10.567965	0.010000	0.676408E-04
2006	106	2	16.176771	10.719586	0.010000	0.705367E-04
2006	107	2	16.138403	10.871996	0.010000	0.727383E-04
2006	108	2	16.310280	10.936314	0.010000	0.730983E-04
2006	109	2	16.643925	11.037571	0.010000	0.733516E-04
2006	110	2	16.927580	11.134873	0.010000	0.762258E-04
2006	111	2	17.154810	11.229809	0.010000	0.819531E-04
2006	112	2	17.347775	11.297596	0.010000	0.819300E-04
2006	113	2	17.479696	11.366194	0.010000	0.848059E-04
2006	114	2	17.714933	11.348949	0.010000	0.864842E-04
2006	115	2	18.001699	11.282696	0.010000	0.858691E-04
2006	116	2	18.218485	11.294580	0.010000	0.864342E-04
2006	117	2	18.262770	11.302879	0.010000	0.895744E-04
2006	118	2	18.374542	11.340780	0.010000	0.897708E-04
2006	119	2	18.487206	11.318411	0.010000	0.884406E-04
2006	120	2	18.508806	11.295851	0.010000	0.878676E-04
2007	1	2	8.078151	7.588470	0.010000	0.454054E-05
2007	2	2	8.078539	7.630019	0.010000	0.452277E-05
2007	3	2	8.155762	7.665166	0.010000	0.452347E-05
2007	4	2	8.102294	7.698833	3.299997	0.450455E-05
2007	5	2	8.071755	7.740956	0.010000	0.449771E-05
2007	6	2	8.153064	7.755898	0.010000	0.450499E-05
2007	7	2	8.307865	7.767450	0.010000	0.452026E-05
2007	8	2	8.462715	7.785711	0.010000	0.455055E-05
2007	9	2	8.483170	7.799088	0.010000	0.455924E-05
2007	10	2	8.491801	7.807728	4.240002	0.460436E-05
2007	11	2	8.607359	7.816056	0.010000	0.470624E-05
2007	12	2	8.738985	7.818011	0.010000	0.492500E-05
2007	13	2	8.912320	7.828805	0.010000	0.521579E-05
2007	14	2	9.138071	7.850882	0.010000	0.561434E-05
2007	15	2	9.249706	7.887066	0.010000	0.608785E-05
2007	16	2	9.424691	7.930825	0.010000	0.633465E-05
2007	17	2	9.547379	7.985945	0.010000	0.695720E-05
2007	18	2	9.570922	8.051988	0.010000	0.795704E-05
2007	19	2	9.518662	8.106979	0.010000	0.814664E-05
2007	20	2	9.295536	8.141645	0.010000	0.883232E-05
2007	21	2	9.199135	8.222532	0.010000	0.107100E-04
2007	22	2	8.999196	8.285208	0.010000	0.101826E-04
2007	23	2	8.958357	8.331241	0.010000	0.109026E-04
2007	24	2	9.040192	8.384674	0.010000	0.118388E-04
2007	25	2	9.042879	8.420996	9.650126	0.123469E-04
2007	26	2	9.339007	8.448413	0.010000	0.142923E-04
2007	27	2	9.529480	8.495398	0.010000	0.166172E-04
2007	28	2	9.711059	8.538776	0.010000	0.207768E-04
2007	29	2	9.971546	8.577966	0.010000	0.257324E-04
2007	30	2	10.241171	8.614049	0.010000	0.300826E-04
2007	31	2	10.358279	8.659392	0.010000	0.330142E-04
2007	32	2	10.374891	8.712938	0.010000	0.389306E-04
2007	33	2	10.372068	8.742161	0.010000	0.476202E-04
2007	34	2	10.506224	8.766611	0.010000	0.563244E-04
2007	35	2	10.581345	8.789384	0.010000	0.648920E-04
2007	36	2	10.563178	8.822369	0.010000	0.586763E-04
2007	37	2	10.607347	8.847682	0.010000	0.618838E-04
2007	38	2	10.603418	8.880907	0.010000	0.640228E-04
2007	39	2	10.560791	8.959931	0.010000	0.691139E-04
2007	40	2	10.452888	8.950180	0.010000	0.704391E-04
2007	41	2	10.167564	8.808746	0.010000	0.741201E-04
2007	42	2	10.234861	8.842683	0.010000	0.772740E-04
2007	43	2	10.351297	8.869450	0.010000	0.810699E-04
2007	44	2	10.453543	8.862377	0.010000	0.838216E-04
2007	45	2	10.026942	8.832766	0.010000	0.844460E-04
2007	46	2	10.051249	8.854601	0.010000	0.852466E-04
2007	47	2	10.118753	8.923887	0.010000	0.863132E-04
2007	48	2	10.332026	8.956392	0.010000	0.850679E-04
2007	49	2	10.567995	9.010044	0.010000	0.704152E-04
2007	50	2	10.608746	9.097774	0.010000	0.676608E-04
2007	51	2	10.850660	9.176304	0.010000	0.698398E-04
2007	52	2	11.106805	9.245862	0.010000	0.715031E-04
2007	53	2	11.267187	9.324608	0.010000	0.751750E-04
2007	54	2	11.530688	9.393423	0.010000	0.773330E-04
2007	55	2	11.763478	9.439228	0.010000	0.781327E-04
2007	56	2	11.865746	9.462103	0.010000	0.809036E-04
2007	57	2	11.912693	9.510988	0.010000	0.858741E-04
2007	58	2	11.518265	9.499045	0.010000	0.844487E-04
2007	59	2	11.143488	9.525994	0.010000	0.826027E-04
2007	60	2	11.184543	9.499686	0.010000	0.801153E-04
2007	61	2	11.494110	9.504312	0.010000	0.804101E-04
2007	62	2	11.719650	9.443504	0.010000	0.824863E-04
2007	63	2	11.868526	9.478764	0.010000	0.855462E-04
2007	64	2	12.023320	9.517786	0.010000	0.879746E-04
2007	65	2	12.322777	9.588415	0.010000	0.898890E-04
2007	66	2	12.551254	9.648152	0.010000	0.913433E-04
2007	67	2	12.607668	9.669523	0.010000	0.916631E-04
2007	68	2	12.688145	9.660235	0.010000	0.908086E-04
2007	69	2	12.813530	9.655973	0.010000	0.900851E-04
2007	70	2	12.926913	9.653483	0.010000	0.897462E-04
2007	71	2	13.051468	9.708567	0.010000	0.891982E-04
2007	72	2	13.260393	9.737442	0.010000	0.891112E-04
2007	73	2	13.440883	9.754034	0.010000	0.887212E-04
2007	74	2	13.608486	9.807734	0.010000	0.871233E-04
2007	75	2	13.727641	9.818950	0.010000	0.862959E-04
2007	76	2	13.679809	9.864353	0.010000	0.811397E-04
2007	77	2	13.617265	9.907793	0.010000	0.779675E-04
2007	78	2	13.883211	9.879418	0.010000	0.783817E-04
2007	79	2	14.045854	9.790973	0.010000	0.788905E-04
2007	80	2	14.151171	9.845315	0.010000	0.793413E-04
2007	81	2	14.424501	9.917473	0.010000	0.787200E-04
2007	82	2	14.559367	9.998144	0.010000	0.769557E-04
2007	83	2	14.700073	10.069043	0.010000	0.771279E-04
2007	84	2	14.830326	10.049890	0.010000	0.783358E-04
2007	85	2	14.929979	10.093781	0.010000	0.790272E-04
2007	86	2	14.979671	10.103309	0.010000	0.806554E-04
2007	87	2	14.337890	9.745214	0.010000	0.728873E-04
2007	88	2	13.263302	9.389502	0.010000	0.730592E-04
2007	89	2	13.266888	9.398053	0.010000	0.761718E-04
2007	90	2	13.612309	9.732228	0.010000	0.759840E-04
2007	91	2	13.694789	9.870318	0.010000	0.806318E-04
2007	92	2	13.888483	9.990417	0.010000	0.823532E-04
2007	93	2	13.910980	10.139430	9.590124	0.827533E-04
2007	94	2	13.994785	10.082921	9.700127	0.817092E-04
2007	95	2	14.032200	9.876398	9.960133	0.796384E-04
2007	96	2	14.188234	9.810729	0.010000	0.800100E-04
2007	97	2	14.280981	9.871219	0.010000	0.783616E-04
2007	98	2	14.342806	9.958772	0.010000	0.738445E-04
2007	99	2	14.405685	9.968574	0.010000	0.731231E-04
2007	100	2	14.538413	10.162592	0.010000	0.751455E-04
2007	101	2	14.737526	10.436816	0.010000	0.776693E-04
2007	102	2	14.882240	10.624341	0.010000	0.808110E-04
2007	103	2	14.940131	10.599916	0.010000	0.832035E-04
2007	104	2	15.018916	10.630076	0.010000	0.828138E-04
2007	105	2	15.016941	10.555403	7.870085	0.756144E-04
2007	106	2	15.319063	10.425020	7.420075	0.712367E-04
2007	107	2	15.565439	10.373530	0.010000	0.717465E-04
2007	108	2	15.286717	10.129870	9.450121	0.692381E-04
2007	109	2	15.855902	10.076580	0.010000	0.647813E-04
2007	110	2	15.945547	10.015022	0.010000	0.646065E-04
2007	111	2	15.965355	10.035860	0.010000	0.683738E-04
2007	112	2	15.831721	10.030928	0.010000	0.730937E-04
2007	113	2	15.859258	9.940145	0.010000	0.727412E-04
2007	114	2	15.978218	9.904404	0.010000	0.726997E-04
2007	115	2	15.963228	9.884903	0.010000	0.764389E-04
2007	116	2	15.921736	10.197849	0.010000	0.783913E-04
2007	117	2	15.984093	10.650391	4.220002	0.720189E-04
2007	118	2	15.832266	10.711332	9.040112	0.601228E-04
2007	119	2	15.887756	10.589046	10.610147	0.590246E-04
2007	120	2	15.823171	10.468958	8.240093	0.617775E-04
2008	1	2	6.619115	6.610562	31.550627	0.445393E-05
2008	2	2	6.894826	6.698174	4.440007	0.442747E-05
2008	3	2	6.853933	6.796351	4.290003	0.440925E-05
2008	4	2	6.984890	6.820059	3.929997	0.439718E-05
2008	5	2	7.118202	6.872065	0.010000	0.438963E-05
2008	6	2	6.936511	6.921045	0.010000	0.437071E-05
2008	7	2	6.937291	6.915021	3.129997	0.433358E-05
2008	8	2	6.982852	6.958020	3.049998	0.431466E-05
2008	9	2	7.014635	6.987892	3.259997	0.429574E-05
2008	10	2	7.121753	7.002813	3.619997	0.427752E-05
2008	11	2	7.103335	7.026474	8.610102	0.425860E-05
2008	12	2	7.077410	7.052884	15.250254	0.425106E-05
2008	13	2	7.278451	7.082019	4.400006	0.425062E-05
2008	14	2	7.375873	7.102413	4.450007	0.425062E-05
2008	15	2	7.376229	7.128303	0.010000	0.425860E-05
2008	16	2	7.345729	7.162481	0.010000	0.426954E-05
2008	17	2	7.303131	7.194127	0.010000	0.429574E-05
2008	18	2	7.437409	7.214320	0.010000	0.429688E-05
2008	19	2	7.499813	7.263795	0.010000	0.429802E-05
2008	20	2	7.467636	7.334071	0.010000	0.428460E-05
2008	21	2	7.596696	7.366350	0.010000	0.428530E-05
2008	22	2	7.415488	7.411885	15.580261	0.429738E-05
2008	23	2	7.454750	7.447407	15.660263	0.431630E-05
2008	24	2	7.466388	7.466480	31.910635	0.432428E-05
2008	25	2	8.116035	7.484904	4.019997	0.435528E-05
2008	26	2	7.904185	7.497654	12.440189	0.438217E-05
2008	27	2	8.174908	7.510350	10.980156	0.449064E-05
2008	28	2	8.612537	7.522249	0.010000	0.465910E-05
2008	29	2	8.776581	7.530932	0.010000	0.488658E-05
2008	30	2	8.828543	7.548779	0.010000	0.493539E-05
2008	31	2	8.820213	7.568367	4.210001	0.496390E-05
2008	32	2	8.792767	7.591136	0.010000	0.543237E-05
2008	33	2	8.931225	7.635444	0.010000	0.598947E-05
2008	34	2	8.884795	7.704306	8.230093	0.626774E-05
2008	35	2	9.253389	7.764890	0.010000	0.696104E-05
2008	36	2	9.513146	7.831589	0.010000	0.768713E-05
2008	37	2	9.752446	7.894665	0.010000	0.881893E-05
2008	38	2	9.976063	7.955382	0.010000	0.101524E-04
2008	39	2	10.172306	8.023591	0.010000	0.115153E-04
2008	40	2	10.210102	8.067219	0.010000	0.136056E-04
2008	41	2	10.228356	8.092441	0.010000	0.166226E-04
2008	42	2	10.321531	8.121868	0.010000	0.206549E-04
2008	43	2	10.437710	8.136127	0.010000	0.267187E-04
2008	44	2	10.514952	8.154963	0.010000	0.345536E-04
2008	45	2	10.558414	8.163119	0.010000	0.447593E-04
2008	46	2	10.627668	8.185133	0.010000	0.545053E-04
2008	47	2	10.848883	8.222416	0.010000	0.659375E-04
2008	48	2	11.022366	8.251676	0.010000	0.772474E-04
2008	49	2	11.198870	8.284706	0.010000	0.864151E-04
2008	50	2	11.337120	8.315865	0.010000	0.917706E-04
2008	51	2	11.409324	8.344202	0.010000	0.957645E-04
2008	52	2	11.627436	8.393568	0.010000	0.993287E-04
2008	53	2	11.797634	8.421833	0.010000	0.102310E-03
2008	54	2	11.941026	8.434903	0.010000	0.104489E-03
2008	55	2	12.117695	8.434128	0.010000	0.104363E-03
2008	56	2	12.002512	8.440372	0.010000	0.103370E-03
2008	57	2	11.928814	8.459254	0.010000	0.105736E-03
2008	58	2	11.911943	8.482617	0.010000	0.109689E-03
2008	59	2	11.810818	8.507940	0.010000	0.104312E-03
2008	60	2	11.805065	8.451466	0.010000	0.106062E-03
2008	61	2	11.977749	8.479631	0.010000	0.105905E-03
2008	62	2	12.145298	8.473772	0.010000	0.106644E-03
2008	63	2	12.268902	8.490150	0.010000	0.108715E-03
2008	64	2	12.390406	8.522102	0.010000	0.109241E-03
2008	65	2	12.493668	8.542377	0.010000	0.106026E-03
2008	66	2	12.614182	8.565215	0.010000	0.103488E-03
2008	67	2	12.751973	8.582317	0.010000	0.101556E-03
2008	68	2	12.850666	8.604691	0.010000	0.985340E-04
2008	69	2	12.971794	8.615800	0.010000	0.964592E-04
2008	70	2	13.191578	8.662206	0.010000	0.955520E-04
2008	71	2	13.299450	8.684287	0.010000	0.924980E-04
2008	72	2	13.255734	8.712850	0.010000	0.910085E-04
2008	73	2	13.136866	8.975414	0.010000	0.921217E-04
2008	74	2	13.051336	9.137871	0.010000	0.925857E-04
2008	75	2	13.268618	9.260721	0.010000	0.956077E-04
2008	76	2	13.481087	9.342434	0.010000	0.993539E-04
2008	77	2	13.493254	9.381632	0.010000	0.103503E-03
2008	78	2	13.686808	9.449530	0.010000	0.104985E-03
2008	79	2	13.851560	9.425833	0.010000	0.102461E-03
2008	80	2	13.879931	9.507862	0.010000	0.890526E-04
2008	81	2	13.786360	9.525898	0.010000	0.863949E-04
2008	82	2	13.901680	9.592962	0.010000	0.878343E-04
2008	83	2	14.027477	9.694016	0.010000	0.870381E-04
2008	84	2	13.195631	9.603927	0.010000	0.727157E-04
2008	85	2	12.560430	9.409487	0.010000	0.750867E-04
2008	86	2	12.958530	9.486547	0.010000	0.798100E-04
2008	87	2	13.259254	9.610230	0.010000	0.794657E-04
2008	88	2	13.433878	9.736814	0.010000	0.781689E-04
2008	89	2	13.396856	9.799829	9.940132	0.772380E-04
2008	90	2	13.949993	9.672910	10.000134	0.774902E-04
2008	91	2	14.318529	9.654718	9.700127	0.765104E-04
2008	92	2	14.569054	9.743626	8.980110	0.781582E-04
2008	93	2	14.765935	9.816658	8.170092	0.777948E-04
2008	94	2	14.859149	9.898306	7.650080	0.769756E-04
2008	95	2	15.042454	9.909340	7.210070	0.755419E-04
2008	96	2	15.299801	9.883999	0.010000	0.757093E-04
2008	97	2	15.408249	9.955609	0.010000	0.731063E-04
2008	98	2	15.657430	9.955978	0.010000	0.696121E-04
2008	99	2	15.892594	9.909186	0.010000	0.666723E-04
2008	100	2	15.855379	9.799320	0.010000	0.652187E-04
2008	101	2	15.652093	9.740807	0.010000	0.625021E-04
2008	102	2	15.648595	9.744781	0.010000	0.608595E-04
2008	103	2	15.613364	9.749514	0.010000	0.611636E-04
2008	104	2	15.540976	9.673677	0.010000	0.615562E-04
2008	105	2	15.427610	9.534796	9.150114	0.618263E-04
2008	106	2	15.472810	9.361114	8.950109	0.617870E-04
2008	107	2	15.486774	9.305234	8.630102	0.617346E-04
2008	108	2	15.319349	9.276121	10.130136	0.626816E-04
2008	109	2	15.317083	9.180481	7.900086	0.620123E-04
2008	110	2	15.515211	9.119669	3.349997	0.608424E-04
2008	111	2	15.305809	8.999418	0.010000	0.618285E-04
2008	112	2	14.492861	8.841551	0.010000	0.595780E-04
2008	113	2	13.883020	8.979155	0.010000	0.591867E-04
2008	114	2	14.007160	9.126111	0.010000	0.615433E-04
2008	115	2	14.319492	9.322919	0.010000	0.658987E-04
2008	116	2	14.717127	9.549133	0.010000	0.712941E-04
2008	117	2	14.965779	9.659872	0.010000	0.739314E-04
2008	118	2	15.164042	9.744268	0.010000	0.763693E-04
2008	119	2	15.293812	9.722218	0.010000	0.784987E-04
2008	120	2	15.516561	9.686555	0.010000	0.796630E-04
2009	1	2	6.525576	6.392100	0.010000	0.453484E-05
2009	2	2	6.533768	6.411421	0.010000	0.452347E-05
2009	3	2	6.531199	6.420734	0.010000	0.451592E-05
2009	4	2	6.641165	6.426013	0.010000	0.450455E-05
2009	5	2	6.740722	6.437383	0.010000	0.450455E-05
2009	6	2	6.783525	6.460853	0.010000	0.451592E-05
2009	7	2	6.892170	6.494439	0.010000	0.450455E-05
2009	8	2	7.033047	6.549804	3.679997	0.447080E-05
2009	9	2	7.025741	6.643840	3.429997	0.447080E-05
2009	10	2	6.733925	6.716701	13.580215	0.445303E-05
2009	11	2	7.133732	6.763677	0.010000	0.447036E-05
2009	12	2	7.171650	6.830793	3.479997	0.448998E-05
2009	13	2	7.213073	6.871615	0.010000	0.450890E-05
2009	14	2	7.254895	6.896326	0.010000	0.452098E-05
2009	15	2	7.366089	6.920093	0.010000	0.455153E-05
2009	16	2	7.519655	6.944460	0.010000	0.454539E-05
2009	17	2	7.598010	6.982689	0.010000	0.458393E-05
2009	18	2	7.590907	7.016427	0.010000	0.463341E-05
2009	19	2	7.706481	7.016870	0.010000	0.473002E-05
2009	20	2	7.853119	7.021302	0.010000	0.494112E-05
2009	21	2	8.021410	7.039464	0.010000	0.527710E-05
2009	22	2	8.278750	7.060333	0.010000	0.587865E-05
2009	23	2	8.374902	7.095327	0.010000	0.653094E-05
2009	24	2	8.464085	7.132657	0.010000	0.694436E-05
2009	25	2	8.638280	7.184594	0.010000	0.761050E-05
2009	26	2	8.748595	7.247818	0.010000	0.876500E-05
2009	27	2	8.793262	7.325224	0.010000	0.102725E-04
2009	28	2	8.853510	7.383834	0.010000	0.115468E-04
2009	29	2	8.986772	7.452403	0.010000	0.135172E-04
2009	30	2	9.098395	7.505796	0.010000	0.155423E-04
2009	31	2	9.113757	7.497926	0.010000	0.168557E-04
2009	32	2	9.102222	7.512533	0.010000	0.206557E-04
2009	33	2	9.286073	7.549519	0.010000	0.239682E-04
2009	34	2	9.386234	7.555736	0.010000	0.274145E-04
2009	35	2	9.358755	7.554838	0.010000	0.346346E-04
2009	36	2	9.366222	7.609429	0.010000	0.386164E-04
2009	37	2	9.536768	7.662571	0.010000	0.452652E-04
2009	38	2	9.838701	7.801997	0.010000	0.502170E-04
2009	39	2	9.974640	7.848886	0.010000	0.532050E-04
2009	40	2	9.998621	7.919224	0.010000	0.545465E-04
2009	41	2	9.856747	7.981599	7.440075	0.543937E-04
2009	42	2	9.874207	8.022776	0.010000	0.556508E-04
2009	43	2	9.868904	8.109148	0.010000	0.588035E-04
2009	44	2	9.764383	8.167840	12.460190	0.579734E-04
2009	45	2	9.856717	8.163850	0.010000	0.583688E-04
2009	46	2	9.721903	8.182376	12.770197	0.600084E-04
2009	47	2	9.881731	8.302634	9.240116	0.665846E-04
2009	48	2	10.110703	8.330883	9.500122	0.716916E-04
2009	49	2	10.457166	8.427801	0.010000	0.744364E-04
2009	50	2	10.583435	8.408890	0.010000	0.774683E-04
2009	51	2	10.739996	8.416742	0.010000	0.801829E-04
2009	52	2	10.863623	8.397965	0.010000	0.823552E-04
2009	53	2	11.099213	8.431167	0.010000	0.839540E-04
2009	54	2	11.410835	8.446173	0.010000	0.839891E-04
2009	55	2	11.525202	8.477669	0.010000	0.837733E-04
2009	56	2	11.590074	8.546535	0.010000	0.831215E-04
2009	57	2	11.617147	8.556168	0.010000	0.764843E-04
2009	58	2	11.507086	8.636625	0.010000	0.694552E-04
2009	59	2	11.583200	8.750949	0.010000	0.697089E-04
2009	60	2	11.751405	8.846842	0.010000	0.717373E-04
2009	61	2	12.002915	8.899983	0.010000	0.744303E-04
2009	62	2	12.157185	8.944777	0.010000	0.776408E-04
2009	63	2	12.231767	8.962751	0.010000	0.812655E-04
2009	64	2	12.354739	8.992544	0.010000	0.856106E-04
2009	65	2	12.443577	8.967685	0.010000	0.882623E-04
2009	66	2	12.409761	8.955465	0.010000	0.891552E-04
2009	67	2	12.572581	8.946336	0.010000	0.909140E-04
2009	68	2	12.593202	9.010693	0.010000	0.916585E-04
2009	69	2	12.607038	9.080003	0.010000	0.911822E-04
2009	70	2	12.831171	9.090375	0.010000	0.902875E-04
2009	71	2	13.006543	9.095100	0.010000	0.889711E-04
2009	72	2	13.136575	9.150496	0.010000	0.882403E-04
2009	73	2	13.304277	9.157328	0.010000	0.875671E-04
2009	74	2	13.445642	9.233403	0.010000	0.866559E-04
2009	75	2	13.550774	9.232380	0.010000	0.855228E-04
2009	76	2	13.613838	9.267711	0.010000	0.845933E-04
2009	77	2	13.694551	9.297000	0.010000	0.835384E-04
2009	78	2	13.827722	9.357918	0.010000	0.843241E-04
2009	79	2	13.898348	9.373657	0.010000	0.779398E-04
2009	80	2	13.870098	9.450835	0.010000	0.749495E-04
2009	81	2	13.741154	9.496450	0.010000	0.731022E-04
2009	82	2	13.785917	9.601295	0.010000	0.742681E-04
2009	83	2	13.958850	9.676832	0.010000	0.761444E-04
2009	84	2	14.346386	9.755779	0.010000	0.779242E-04
2009	85	2	14.561853	9.835373	0.010000	0.793317E-04
2009	86	2	14.725239	9.934437	0.010000	0.805863E-04
2009	87	2	14.850460	10.039148	0.010000	0.809567E-04
2009	88	2	15.029417	10.139899	0.010000	0.802486E-04
2009	89	2	15.146423	10.186429	0.010000	0.791157E-04
2009	90	2	15.368511	10.228647	0.010000	0.780476E-04
2009	91	2	15.548771	10.255509	0.010000	0.775011E-04
2009	92	2	15.578289	10.302607	0.010000	0.778721E-04
2009	93	2	15.779221	10.379474	0.010000	0.791071E-04
2009	94	2	15.942383	10.466080	0.010000	0.813092E-04
2009	95	2	16.069679	10.511518	0.010000	0.806291E-04
2009	96	2	16.305992	10.550137	0.010000	0.808944E-04
2009	97	2	16.446087	10.507151	0.010000	0.801799E-04
2009	98	2	16.548592	10.535183	0.010000	0.783573E-04
2009	99	2	16.657860	10.390097	0.010000	0.748461E-04
2009	100	2	16.511265	10.144784	0.010000	0.749578E-04
2009	101	2	15.930792	9.854877	0.010000	0.763105E-04
2009	102	2	15.544180	9.459258	0.010000	0.775965E-04
2009	103	2	15.456673	9.443796	8.390097	0.788526E-04
2009	104	2	15.532058	9.549479	10.880154	0.795624E-04
2009	105	2	15.591774	9.742531	11.130159	0.796025E-04
2009	106	2	15.560089	9.833372	11.420166	0.793553E-04
2009	107	2	15.853968	9.857487	9.760128	0.772549E-04
2009	108	2	16.349495	9.928156	0.010000	0.789000E-04
2009	109	2	16.622047	9.908404	0.010000	0.747550E-04
2009	110	2	16.400467	9.837620	9.490122	0.703035E-04
2009	111	2	16.335224	9.832044	8.900108	0.681841E-04
2009	112	2	16.460546	9.654904	8.170092	0.671189E-04
2009	113	2	16.425543	9.650705	9.380119	0.644418E-04
2009	114	2	16.639145	9.640678	9.110113	0.591205E-04
2009	115	2	16.893097	9.605507	9.070112	0.565081E-04
2009	116	2	17.151409	9.621725	0.010000	0.544499E-04
2009	117	2	16.994972	9.873008	0.010000	0.544671E-04
2009	118	2	16.753540	10.061984	10.900154	0.516587E-04
2009	119	2	16.758869	10.185784	11.420166	0.499498E-04
2009	120	2	16.555054	10.445930	11.720173	0.489671E-04
2010	1	2	6.246549	6.246577	31.150618	0.443888E-05
2010	2	2	6.293853	6.286403	9.510122	0.435707E-05
2010	3	2	6.339493	6.330649	11.880177	0.430715E-05
2010	4	2	6.382734	6.376222	14.460236	0.426177E-05
2010	5	2	6.399772	6.397342	20.740379	0.424285E-05
2010	6	2	6.432321	6.432276	45.438381	0.421914E-05
2010	7	2	6.466100	6.464753	35.500050	0.419952E-05
2010	8	2	6.495775	6.476633	23.430441	0.418060E-05
2010	9	2	6.478895	6.477618	31.240620	0.418016E-05
2010	10	2	6.502859	6.486887	19.100342	0.416168E-05
2010	11	2	7.178437	6.497209	0.010000	0.416282E-05
2010	12	2	7.320589	6.510233	0.010000	0.420066E-05
2010	13	2	7.394373	6.538673	0.010000	0.423780E-05
2010	14	2	7.405863	6.595367	0.010000	0.430140E-05
2010	15	2	7.494914	6.639575	0.010000	0.429660E-05
2010	16	2	7.536256	6.682682	0.010000	0.432210E-05
2010	17	2	7.690814	6.712469	0.010000	0.434602E-05
2010	18	2	7.853693	6.755483	0.010000	0.439000E-05
2010	19	2	7.902173	6.792892	0.010000	0.453264E-05
2010	20	2	7.854173	6.811176	0.010000	0.453748E-05
2010	21	2	7.443349	6.988894	0.010000	0.441708E-05
2010	22	2	7.554029	6.999548	0.010000	0.454472E-05
2010	23	2	7.788293	7.018261	0.010000	0.472362E-05
2010	24	2	8.030655	7.015077	0.010000	0.510072E-05
2010	25	2	8.207856	7.046176	0.010000	0.608343E-05
2010	26	2	8.294330	7.080339	0.010000	0.695917E-05
2010	27	2	8.576433	7.121840	0.010000	0.832388E-05
2010	28	2	8.789633	7.164522	0.010000	0.129760E-04
2010	29	2	8.943184	7.217540	0.010000	0.211750E-04
2010	30	2	9.036379	7.275183	0.010000	0.314220E-04
2010	31	2	9.196432	7.340589	0.010000	0.489035E-04
2010	32	2	9.099660	7.390137	0.010000	0.574916E-04
2010	33	2	8.505826	7.422974	10.400143	0.394524E-04
2010	34	2	8.437283	7.457882	12.830198	0.374860E-04
2010	35	2	8.803322	7.485724	4.109999	0.571625E-04
2010	36	2	9.067309	7.494390	0.010000	0.908493E-04
2010	37	2	9.212874	7.505696	0.010000	0.125354E-03
2010	38	2	9.038702	7.531707	0.010000	0.136249E-03
2010	39	2	9.121448	7.533199	0.010000	0.151485E-03
2010	40	2	9.228294	7.545047	0.010000	0.166226E-03
2010	41	2	9.326317	7.580425	0.010000	0.182842E-03
2010	42	2	9.512409	7.596806	0.010000	0.191145E-03
2010	43	2	9.751162	7.640683	0.010000	0.188912E-03
2010	44	2	10.009710	7.689009	0.010000	0.183977E-03
2010	45	2	10.260492	7.737636	0.010000	0.177147E-03
2010	46	2	10.381210	7.770041	0.010000	0.171144E-03
2010	47	2	10.485837	7.804748	0.010000	0.164791E-03
2010	48	2	10.657737	7.848188	0.010000	0.158266E-03
2010	49	2	10.954197	7.900431	0.010000	0.152816E-03
2010	50	2	11.242131	7.931355	0.010000	0.148376E-03
2010	51	2	11.414003	7.965427	0.010000	0.144726E-03
2010	52	2	11.675965	7.987805	0.010000	0.141274E-03
2010	53	2	11.988959	8.011778	0.010000	0.137985E-03
2010	54	2	12.101242	8.010565	0.010000	0.134905E-03
2010	55	2	12.160643	8.065325	0.010000	0.133722E-03
2010	56	2	12.310886	8.109799	0.010000	0.131735E-03
2010	57	2	12.513388	8.143202	0.010000	0.130524E-03
2010	58	2	12.444761	8.149544	0.010000	0.127897E-03
2010	59	2	12.519004	8.191672	0.010000	0.126289E-03
2010	60	2	12.537202	8.224764	0.010000	0.125602E-03
2010	61	2	11.498817	8.170083	0.010000	0.105917E-03
2010	62	2	11.585500	8.177603	0.010000	0.106079E-03
2010	63	2	11.794024	8.219677	0.010000	0.111590E-03
2010	64	2	12.044971	8.252829	0.010000	0.120646E-03
2010	65	2	12.401608	8.308009	0.010000	0.129122E-03
2010	66	2	12.736237	8.366337	0.010000	0.134855E-03
2010	67	2	12.920280	8.413453	0.010000	0.138034E-03
2010	68	2	13.098951	8.435033	0.010000	0.139671E-03
2010	69	2	13.252781	8.457744	0.010000	0.139799E-03
2010	70	2	13.369367	8.422136	0.010000	0.137902E-03
2010	71	2	13.463634	8.335326	0.010000	0.134688E-03
2010	72	2	13.381401	8.234636	0.010000	0.130754E-03
2010	73	2	13.322183	8.131498	0.010000	0.127815E-03
2010	74	2	13.511981	8.289079	0.010000	0.124826E-03
2010	75	2	13.596031	8.329835	0.010000	0.124588E-03
2010	76	2	13.776741	8.408964	0.010000	0.123999E-03
[truncated: 11,204 more rows]
